# Supplementary material for: Risk factors for and prediction of post-intubation hypotension in critically ill adults: A multicenter prospective cohort study
Source: PLoS One. 2020 Aug 31;15(8):e0233852. doi: 10.1371/journal.pone.0233852 (PMC7458292; doi:10.1371/journal.pone.0233852)
Supplement: S8 Table — (CSV) [file pone.0233852.s008.csv]

Age	hx_chf	hx_cad	hx_copd	hx_esrd	cirrhosis	hx_dm	preintub_aki	preintub_crrt	preintub_mech_circ	preintub_sepsis	preintub_hypovol_shock	bmi	preintub_sedative	hemoglobin	lactate	tidal_volume	baseline_map	baseline_spo2	baseline_mod_shock_i	baseline_shock_i	baseline_sbp	baseline_dbp	pre_fluid_balance	pre_intub_rbc	pre_intub_nonrbc	apache_ii_score	sed_opioid	sed_benzo	para_non_depolarizing	airway_mgmt_direct	airway_mgmt_video	airway_mgmt_fiberoptic	p_calcium	p_catecholamine	p_inotrope	diuretics	alpha_blocker	ace_inhibitor	midodrine	nitrates	cc_blocker	anti_arr	beta_blocker	p_phenylephrine	p_vasopressin	para_depolarizing	preintub_fluid_bolus	reason_airway_protect	reason_cardiac_arrest
70	0	0	0	0	0	1	0	0	0	0	0	48.176446234	0	10.3	0.64	320	76.333333333	97	1.519650655	1.0841121495	63	61	0	0	0	39	1	0	1	0	1	0	0	0	0	0	0	0	0	0	0	0	0	0	0	0	0	1	0
77	1	1	0	0	0	1	0	0	0	0	0	27.064051589	1	10.1	2.2	500	109.66666667	98	0.8024316109	0.6153846154	143	93	-200	1	1		1	1	0	0	1	0	0	0	0	0	0	0	0	0	0	0	0	0	0	1	0	1	0
66	0	0	0	0	0	0	0	0	0	0	0	28.900757166	0		0	420	116	100	0.8103448276	0.5949367089	158	95	-1	0	0		1	0	1	0	1	0	0	0	0	0	0	0	0	0	0	0	0	0	0	0	0	1	0
83	0	0	0	0	0	1	0	0	0	1	0	25.458065904	0	10.5	5.6	380	66	97	1.3939393939	0.8214285714	112	43	-250	0	1	20	1	0	0	0	1	0	0	1	0	0	0	0	0	0	0	0	0	0	0	1	0	1	0
74	1	1	1	0	0	0	0	0	0	1	0	29.752066116	1	11.7	1.5	400	133.33333333	92	0.7425	0.61875	160	120	19	0	0	18	0	1	0	1	0	0	0	0	0	0	0	0	0	0	0	0	0	0	0	0	0	1	0
63	0	0	0	0	0	0	1	0	0	0	0	76.776370483	0	10	0	270	74	99	1.3243243243	0.98	100	61	-2585	0	0	20	1	1	0	0	1	0	0	1	0	0	0	0	0	0	0	0	0	0	0	1	0	1	0
78	1	1	0	0	0	1	0	0	0	1	0	31.7417889	0	7.1	1.8	370	139	93	0.8776978417	0.5062240664	241	88	-4094	0	0	25	1	1	0	1	0	0	0	0	0	1	0	0	0	0	0	0	0	0	0	0	0	0	0
81	1	1	0	1	0	0	1	1	0	1	0	19.15119182	0	8.9	8.2	350	69.333333333	85	0.9375	0.5327868852	122	43	2000	0	0	33	1	1	1	0	1	0	0	0	0	0	0	0	0	0	0	0	0	0	0	0	1	1	0
51	0	0	0	0	0	1	1	0	0	1	0	28.23341559	0	13.1	2.43	400	87.333333333	96	1.213740458	1	106	78	233	0	0	23	1	1	0	1	0	0	0	0	0	0	0	0	0	0	0	0	0	1	0	1	0	1	0
78	0	0	0	0	0	0	0	0	0	0	0	23.624447493	0	10.4	1.9	300	74.333333333	95	1.2780269058	0.871559633	109	57	116	0	0	21	1	1	0	1	0	0	0	0	0	0	0	0	0	0	0	0	0	0	0	1	0	1	0
59	0	0	0	0	0	0	0	0	0	0	1	29.740627413	1	9.3	4.4	500	152.66666667	99	0.903930131	0.5798319328	238	110	2620	0	0	21	1	1	1	0	1	0	0	0	0	0	0	0	0	0	0	0	0	0	0	0	0	0	0
63	0	0	1	0	0	0	0	0	0	1	0	27.469135802	1	13.1	1.9	500	93	98	1.3010752688	0.7610062893	159	60	-409	0	0	20	1	1	1	0	0	1	0	0	0	0	0	0	0	0	0	0	0	0	0	0	1	1	0
65	1	1	1	0	0	1	0	0	0	0	0	30.119375574	0	9.7	3.5	440	77	100	1.1168831169	0.9052631579	95	68	520	0	0		1	1	0	0	1	0	0	0	0	0	0	0	0	0	0	0	0	0	0	0	0	1	0
63	0	0	0	0	0	0	0	0	0	0	0	23.7890625	0	9.1	0.7	320	66	100	1.303030303	0.7962962963	108	45	50	0	0	12	1	1	0	0	1	0	0	0	0	0	0	0	0	0	0	0	0	0	0	1	0	1	0
70	0	1	1	0	0	1	1	0	0	0	0	30.839746492	1	17.1	1.5	500	75.666666667	90	1.1233480176	0.8762886598	97	65	-1177	0	0	17	1	1	0	0	1	0	0	0	0	0	0	0	0	0	0	0	0	1	0	1	1	1	0
59	0	0	0	0	0	1	0	0	0	0	0	33.900394477	1	7.5	1.5	410	80	93	1.5	1.0714285714	112	64	446	0	0	18	0	1	0	1	0	0	0	0	0	0	0	0	0	0	0	0	0	0	0	1	1	1	0
59	0	1	0	0	0	1	0	0	0	0	0	33.694937541	1	8.3	2	360	97	94	1.0721649485	0.8888888889	117	87	-28	0	0	25	1	1	1	0	1	0	0	0	0	0	0	0	0	0	0	0	0	1	0	1	0	1	0
61	0	0	0	0	0	0	0	0	0	0	0	49.074074074	0	10.8	0	440	75.333333333	98	0.6902654867	0.5	104	61	1100	0	0		1	1	0	0	1	0	0	0	0	0	0	0	0	0	0	0	0	0	0	1	0	0	0
72	1	1	1	0	0	1	0	0	0	0	0	50.636574074	0	10.5	3.1	300		85					0	0	0	23	1	1	0	0	1	0	0	0	0	0	0	0	0	0	0	0	0	0	0	1	0	0	0
76	1	1	0	1	0	0	1	0	0	1	0	25.180785124	0	11.5	1.7	480	64.333333333		1.1502590674	0.7326732673	101	46	0	0	0	20	1	1	1	0	1	0	0	0	0	0	0	0	0	0	0	0	0	0	0	1	0	0	0
45	0	0	0	0	0	1	1	0	0	1	0	37.5	0	11.4	0.8	400	68.666666667	96	1.5436893204	1.0192307692	104	51	3187	0	0	24	1	1	0	0	1	0	0	1	0	0	0	0	0	0	0	0	0	0	1	1	0	1	0
53	0	0	0	0	1	0	0	0	0	0	0	28.72737719	1	7.1	9.9	400	94.666666667	92	1.2887323944	0.884057971	138	73	1117	0	0		1	1	0	0	1	0	0	0	0	0	0	0	0	0	0	0	0	0	0	1	0	0	0
87	1	1	1	0	0	0	1	0	0	0	0	28.075042938	0	10.5	0.9	460	85.333333333	99	0.99609375	0.7327586207	116	70	646	0	0	28	0	0	0	1	0	0	0	0	0	0	0	0	0	0	0	0	0	0	0	1	0	1	0
35	0	0	0	0	0	1	0	0	0	0	0	28.878929428	0	12.8	3.2	410	84	95	1.3571428571	0.95	120	66	-869	0	0	10	1	0	0	1	0	0	0	0	0	0	0	0	0	0	0	0	0	0	0	1	0	1	0
59	1	0	0	1	0	1	0	0	0	1	0	51.309748852	1	12.4	0.9	380	71	90	1.0704225352	0.7238095238	105	54	-421	0	0	75	1	1	0	1	0	0	0	0	0	1	0	0	1	0	0	0	0	0	0	1	0	1	0
50	0	0	0	0	1	0	0	0	0	0	0	23.124670372	0	10.7	0	340	73.666666667	100	1.3031674208	1.0105263158	95	63		1	1	13	1	0	0	0	1	0	0	0	0	0	0	0	0	0	0	0	0	0	0	1	1	1	0
59	0	0	0	0	0	0	0	0	0	0	0	38.200183655	1	8.7	0	400	92.666666667	100	0.8525179856	0.5410958904	146	66	50	0	0		0	1	0	0	1	0	0	0	0	0	0	0	0	0	0	0	0	1	0	1	0	1	0
59	1	1	0	0	0	0	1	0	0	1	0	31.840401638	1	11.6	3.1	380	114.66666667	92	1.011627907	0.8169014085	142	101	-780	0	0	27	0	1	0	0	1	0	0	0	0	1	0	0	0	1	0	0	1	0	0	0	0	1	0
60	0	0	0	1	1	0	0	0	0	0	0	22.948115745	0	7.3	2.7	400	76	95	1.2763157895	0.8083333333	120	54	-377	1	1		1	1	0	0	1	0	0	0	0	0	0	0	0	0	0	0	0	0	0	1	0	0	0
78	0	0	0	0	0	0	0	0	0	1	0	29.68495643	1	14	1.3	440	74.333333333	93	1.264573991	0.8785046729	107	58	699	0	0	15	1	1	0	0	1	0	0	0	0	0	0	0	0	0	1	0	0	1	0	1	0	1	0
78	0	0	1	0	0	0	0	0	0	0	0	20.077747875	0	13.7	1.6	400	104.66666667	87	0.974522293	0.8793103448	116	99	-286	0	0	18	1	0	0	0	1	0	0	0	0	0	0	0	0	0	0	0	0	0	0	0	0	1	0
70	0	0	0	0	0	0	1	0	0	0	1	41.522491349	0	5.8	5.3	400	58.333333333	96	1.3542857143	0.8876404494	89	43	1000	0	0	23	0	0	0	0	1	0	0	0	0	0	0	0	0	0	0	0	0	0	0	0	0	0	0
69	0	0	0	0	1	0	0	0	0	0	0	29.914529915	0	7	1.7	395	58.666666667	99	1.2784090909	0.7211538462	104	36	733	0	0	14	1	1	0	0	1	0	0	0	0	0	0	0	0	0	0	0	0	0	0	1	0	1	0
54	0	0	0	0	1	0	0	0	0	0	0	27.755102041	0	9	0	400	89.333333333	96	1.3992537313	1.0080645161	124	72	0	0	0	16	1	1	0	0	1	0	0	0	0	0	0	0	0	0	0	0	0	0	0	1	0	0	0
76	0	1	0	0	0	0	0	0	0	0	1	33.515273389	0	7.4	1.7	500	55.666666667	100	1.0778443114	0.7228915663	83	42	2892	0	0	19	1	1	1	0	1	0	0	1	0	0	0	0	0	0	0	0	0	0	0	0	1	1	0
56	0	1	0	0	0	1	0	0	0	1	0	29.377582645	1	9	5.2	410	73.666666667	95	1.5746606335	1.1485148515	101	60	791	0	0	16	1	1	1	0	1	0	0	1	0	0	0	0	0	0	0	0	0	0	0	0	0	0	0
45	0	0	0	0	0	0	0	0	0	1	0	20.181001453	1	8.9	1.9	390	79.333333333	97	1.3613445378	1.0188679245	106	66	2323	0	0	32	0	0	1	0	1	0	0	0	0	0	0	0	0	0	0	0	0	0	0	0	0	1	0
46	0	0	0	0	0	0	0	0	0	0	0	27.216276919	0	16.4	1.2	430	80.333333333	96	1.0456431535	0.7706422018	109	66	-607	0	0	26	0	0	0	0	1	0	0	0	0	0	0	0	0	0	0	0	0	0	0	0	1	1	0
52	0	1	0	0	0	1	0	0	0	1	0	27.180899908	1	9.7	4.1	480	101.66666667	100	1.2	0.8413793103	145	80	1109	0	0	22	1	1	1	1	0	0	0	0	0	0	0	0	0	0	0	0	0	1	0	0	1	0	0
59	0	0	0	0	0	0	0	0	0	0	0	26.812218711	0	9.4	1	400	77.666666667	100	1.2360515021	0.7218045113	133	50	-200	0	0	18	0	0	0	0	1	0	0	0	0	0	0	0	0	0	1	1	0	0	0	1	0	0	0
36	0	0	0	0	0	0	0	0	0	0	0	22.93511395	0	9.2	2	400	98.666666667	92	1.0844594595	0.8492063492	126	85	5501	0	0	22	1	0	1	0	1	0	0	0	0	1	0	0	0	0	0	0	0	0	0	0	0	1	0
72	0	0	0	0	0	1	0	0	0	0	0	26.224571969	0	7.1	1.6	550	76	99	1	0.76	100	64	-765	0	0	17	1	0	0	0	1	0	0	0	0	0	0	0	0	0	0	0	0	0	0	1	0	0	0
63	0	0	1	0	0	0	1	0	0	0	0	30.59687787	1	10	1.2	430	97	98	1.1340206186	0.7189542484	153	69	-910	0	0	15	1	1	0	0	1	0	0	0	0	0	0	0	0	0	0	0	0	0	0	1	0	0	0
93	0	0	1	0	0	0	0	0	0	0	0	21.453287197	0	9	2.6	450	111	82	0.7747747748	0.688	125	104	1393	0	0	14	1	0	0	0	1	0	0	0	0	0	0	0	0	0	0	0	0	0	0	0	0	1	0
64	0	0	0	0	0	1	0	0	0	0	0	31.111111111	1	11.8	6.6	310	91.333333333	98	1.2372262774	0.9576271186	118	78	100	0	0	19	0	1	1	0	1	0	0	0	0	0	0	0	0	0	0	0	0	0	0	0	0	1	0
62	0	0	0	1	0	0	1	0	0	0	0	38.424270774	1	8.3	0	450	157.66666667	95	0.5835095137	0.5317919075	173	150	0	0	0	75	1	1	0	0	1	0	0	0	0	1	0	0	0	1	0	1	0	0	0	1	0	0	0
60	1	1	0	1	0	0	0	0	0	1	0	16.184274907	0	7.6	1.5	350	73.666666667	94	1.3303167421	0.9158878505	107	57	-1429	0	0	19	0	1	0	0	1	0	0	0	0	1	0	0	0	0	0	0	0	0	0	1	0	0	0
52	1	1	1	0	0	0	1	0	0	0	0	28.959000152	0	10.4	1.1	360	97	100	1.206185567	0.893129771	131	80	749	0	0	14	1	1	1	0	1	0	0	0	0	0	0	0	0	0	0	0	0	0	0	0	0	1	0
44	0	0	0	1	0	0	0	0	0	1	0	35.817710715	0	9.1	3.7	400	116.66666667	98	0.9	0.6907894737	152	99	400	0	0	8	0	1	0	0	1	0	0	0	0	0	0	0	0	0	0	0	0	0	0	1	0	1	0
68	0	0	0	0	0	0	0	0	0	1	0	17.301038062	0	7.6	1.5	450	107.33333333	99	1.1180124224	0.7594936709	158	82	4027	0	0	18	0	0	1	1	0	0	0	1	0	0	0	0	0	0	0	0	0	0	0	0	1	0	0
72	0	0	0	0	1	0	0	0	0	0	0	28.384802161	0	9	0	400	68	98	1.5588235294	0.8412698413	126	39	0	0	0		1	1	0	1	0	0	0	0	0	0	0	0	0	0	0	0	0	1	1	1	0	1	0
39	0	0	0	1	0	0	0	0	0	1	0	16.60899654	1	6.7	8.9	380	94	99	1.5425531915	1.1885245902	122	80	1375	0	1	13	1	1	1	0	1	0	0	0	0	0	0	0	0	0	0	0	0	0	0	0	0	1	0
52	0	0	0	0	0	0	0	0	0	0	0	22.10028959	0	8.3	0	420	65.333333333	99	1.2857142857	0.8571428571	98	49	1000	1	0		1	1	1	0	1	0	0	0	0	0	0	0	0	0	0	0	0	0	0	0	1	0	0
45	0	0	0	0	0	1	0	0	0	0	0	28.90625	0		2.2	340	94	98	0.8510638298	0.5714285714	140	71	350	0	0		1	1	0	0	1	0	0	0	0	0	0	0	0	0	0	0	0	0	0	1	0	1	0
66	1	0	0	1	0	1	1	0	0	0	0	20.45114618	0	7.4	0	590	80	100	0.7125	0.3701298701	154	43	1591	1	0		1	0	0	0	1	0	0	0	0	0	0	0	0	0	1	1	0	0	0	1	0	1	0
70	0	0	1	0	0	0	0	0	1	0	0	29.845679012	0	11.3	2.3	500	99.666666667	78	1.1137123746	1.0183486239	109	95	333	0	0		0	0	1	0	1	0	0	1	0	1	0	0	0	0	0	0	0	0	1	0	0	1	1
67	0	0	0	0	0	1	0	0	0	0	0	18.778344671	0	8.8	1.7	380	116	100	1.3017241379	0.8779069767	172	88	0	0	0	29	1	1	0	0	0	1	0	0	0	0	0	0	0	0	0	0	0	0	0	1	0	1	1
49	0	0	0	0	0	0	0	0	0	0	0	23.353736016	0	14		380	144.66666667	100	0.5875576037	0.4619565217	184	125	-6	0	0		1	1	0	0	0	1	0	0	0	0	0	0	0	0	0	0	0	0	0	1	0	0	0
62	0	0	0	0	0	0	0	0	0	0	0	35.524757686	0	10.8	3.4	340	82	81	1.487804878	1.0701754386	114	66	-1346	0	0	14	1	1	1	0	1	0	0	0	0	1	0	0	0	0	0	0	0	0	0	1	0	0	0
30	0	0	0	0	1	0	0	0	0	0	0	34.936844934	0	8.5	8.2	400	91.333333333	97	1.4562043796	0.8109756098	164	55		0	0		1	1	0	0	1	0	0	0	0	0	0	0	0	0	0	0	0	1	0	1	0	1	0
62	0	0	0	0	0	0	0	0	0	1	0	22.319244232	0	13.3	5.19	330	66.333333333	99	1.7336683417	1.0952380952	105	47	-300	0	0	31	0	0	1	1	0	0	0	1	0	0	0	0	0	0	0	0	0	0	0	0	0	1	0
96	1	0	0	1	0	0	1	0	0	0	0	24.238227147	0	10	1.9	400	87.333333333	94	1.3282442748	0.7945205479	146	58	250	0	0	24	1	1	0	0	1	0	0	0	0	0	0	0	0	0	0	0	0	0	0	0	0	1	0
35	0	0	0	0	0	0	0	0	0	0	0	46.366782007	0	16.1	2.3	400	108.66666667	93	0.9754601227	0.6794871795	156	85	0	0	0	18	0	0	0	0	1	0	0	0	0	1	0	0	0	0	0	0	0	0	0	0	0	1	0
76	0	0	0	0	0	0	0	0	0	0	0	27.281746032	1	7.9	0.5	400	100.33333333	100	0.9867109635	0.6556291391	151	75	-267	1	0		0	0	0	0	1	0	0	0	0	1	0	0	0	0	0	0	1	0	0	1	0	1	0
77	0	0	0	0	0	0	1	0	0	1	0	30.639380275	0	9	2.2	490	71.666666667	94	1.3255813953	0.8260869565	115	50	1404	1	0	24	0	0	1	1	0	0	0	0	0	1	0	0	0	0	0	0	0	0	0	0	0	1	0
69	1	1	1	0	0	1	0	0	0	1	0	30.127599244	0	8.2	0.8	450	68.666666667	99	1.4126213592	0.7698412698	126	40	-174	0	0	24	1	1	1	1	0	0	0	0	0	0	0	0	0	0	0	0	0	0	0	0	0	1	0
53	0	0	0	0	0	0	0	0	0	0	0	20.830703194	0	11.2	1.4	400	100.33333333	93	1.0664451827	0.842519685	127	87	-200	0	0		0	0	0	0	1	0	0	0	0	0	0	0	0	0	0	0	0	0	0	0	0	0	1
53	0	0	0	0	0	0	1	1	0	1	0	20.830703194	0	10	1	440	104.33333333	95	1.0159744409	0.7851851852	135	89	270	0	0	23	0	1	1	0	1	0	0	0	0	0	0	0	0	0	0	0	0	0	0	1	0	1	0
74	0	0	1	0	0	0	1	0	0	0	0	32	0	13.2	2.3	460	66	89	1.2121212121	0.8695652174	92	53	1559	0	0	25	0	1	1	1	0	0	0	1	0	0	0	0	0	0	0	1	0	1	0	0	1	0	0
73	0	0	0	0	0	0	0	0	0	1	0	28.515625	1	7.5	4.3	315	82.666666667	100	1.2822580645	0.9636363636	110	69	-400	1	0	17	1	1	1	0	1	0	0	0	0	0	0	0	0	0	0	0	0	0	0	0	1	0	0
75	0	1	0	0	0	0	1	0	0	1	0	33.998892	0	12	1.4	370	76.333333333	99	1.1659388646	0.8476190476	105	62	-834	0	0	12	1	0	1	0	1	0	0	0	0	1	0	0	0	0	0	1	0	0	0	0	1	1	0
58	0	0	1	0	0	0	1	0	0	0	0	16.604274846	0	12.6	2	450	74	97	1.2162162162	0.8653846154	104	59	1226	0	0	21	1	1	1	0	1	0	0	0	0	0	0	0	0	0	0	0	0	0	0	0	0	1	0
32	0	0	0	1	0	0	0	0	0	1	0	59.861591696	0	7.2	3.29	430	111	98	1.036036036	0.635359116	181	76	4911	1	1	22	0	0	1	0	1	0	0	1	0	0	0	0	1	0	0	0	0	0	1	0	0	1	0
77	0	1	0	0	0	0	1	0	0	0	0	29.760837606	0	11.5	0	400	98	97	0.9591836735	0.7014925373	134	80	-270	0	0	18	0	1	0	1	0	0	0	0	0	0	0	0	0	0	0	0	0	0	0	1	1	1	0
77	0	0	0	0	0	0	1	0	0	0	0	33.05785124	0	9	2.11	440	52.666666667	95	1.8797468354	1.2073170732	82	38	-126	0	0	33	0	1	0	0	1	0	0	0	0	0	0	0	0	0	0	0	0	0	0	1	0	1	0
77	0	0	0	0	0	0	1	0	0	0	0	28.797061524	0	11.9	4.8	400	91	94	1.2417582418	0.9495798319	119	77	0	0	0	19	0	0	0	0	1	0	0	0	0	1	0	0	0	0	0	0	0	0	0	0	0	1	0
74	0	0	0	0	0	0	0	0	0	0	0	30.222222222	0	9.3	0.6	300	81.666666667	95	1.1510204082	0.7899159664	119	63	68	0	0	20	0	0	0	0	1	0	0	1	0	0	0	0	0	0	0	0	0	1	0	1	0	0	0
65	1	1	0	1	0	1	1	0	0	0	0	23.333333333	0	7.7	1.46	400	73.333333333		1.2409090909	0.91	100	60	0	0	0	37	1	0	0	1	0	0	0	0	0	0	0	0	0	0	0	0	0	0	0	0	0	1	0
64	0	0	0	0	0	0	0	0	0	1	0	33.306122449	0	12.5	1.8	530	145.66666667	95	0.8718535469	0.5695067265	223	107	-3010	0	0	27	0	1	0	0	1	0	0	0	0	0	0	0	0	0	1	1	0	0	0	1	0	1	0
71	0	0	1	0	0	1	0	0	0	0	0	54.361799816	0	11	0	450	97	100	0.7216494845	0.4347826087	161	65	-96	0	0	9	0	0	1	0	1	0	0	0	0	0	0	0	0	0	0	0	0	0	0	0	0	1	0
63	0	0	0	0	0	0	0	0	0	1	0	29.534666721	0	14.3	2	400	123.66666667	97	0.9380053908	0.7116564417	163	104	2010	0	0	12	0	1	1	1	0	0	0	0	0	0	0	0	0	0	0	0	0	0	0	0	0	1	0
94	0	1	0	0	0	0	0	0	0	0	0	23.529411765	0	12.3	0	450	117.66666667	100	0.611898017	0.4311377246	167	93	1810	0	0	20	1	0	1	1	0	0	0	0	0	0	0	0	0	0	0	0	0	0	0	0	0	1	0
70	1	0	0	0	1	0	0	0	0	1	0	22.819490083	0	8.6	0	350	68.666666667	100	0.8737864078	0.5263157895	114	46	606	0	0	20	0	0	0	1	0	0	0	1	0	0	0	0	0	0	0	0	0	0	0	1	1	1	0
62	0	0	1	0	0	0	0	0	0	0	0	17.928215425	0	8.8	0	450	82.666666667	99	1.4758064516	1.0892857143	112	68	-398	0	0	9	0	0	0	0	1	0	0	0	0	0	0	0	0	0	0	0	0	0	0	1	0	0	0
68	0	0	0	0	0	0	0	0	0	0	0	42.243767313	1	7.9	0	450	131.66666667	87	0.9037974684	0.5693779904	209	93	1429	0	0	13	1	0	1	0	1	0	0	1	0	0	0	0	0	0	0	0	0	1	0	0	1	1	0
50	0	0	0	0	1	0	1	0	0	0	0	19.265306122	0	7.4		400	65.333333333	88	1.2857142857	0.976744186	86	55	3293.6	0	0	26	1	0	0	1	0	0	0	1	0	0	0	0	0	0	0	0	0	0	0	1	0	1	0
62	0	0	0	0	0	0	0	0	0	0	0	34.748218814	0	7.5	0	450	60.333333333	98	1.3259668508	0.8791208791	91	45	1098	0	0	24	0	0	0	1	0	0	0	0	0	0	0	0	0	0	0	0	0	0	0	0	0	1	0
62	0	0	0	0	0	0	0	0	0	0	0	31.397174254	0	6.9	0	400	70.333333333	95	0.7677725118	0.5454545455	99	56	-322	0	0	12	1	0	1	1	0	0	0	0	0	0	0	0	0	0	0	0	0	0	0	0	0	1	0
79	0	0	1	0	0	0	0	0	0	0	0	17.0392308	0	11.2	0	320	74.333333333	100	1.197309417	0.898989899	99	62	1037	0	0	13	0	0	1	0	1	0	0	0	0	0	0	0	0	0	0	0	0	0	0	0	0	1	0
62	0	0	0	0	0	0	1	0	0	0	0	34.342888048	0	11.1	0	420	112	94	0.8035714286	0.5769230769	156	90	2301	0	0	10	1	0	0	1	0	0	0	0	0	0	0	0	0	0	0	0	0	0	0	0	0	0	0
65	0	0	0	0	0	0	1	0	0	1	0	29.525419635	0	10.6	6.3	400	63.333333333	97	1.1684210526	0.9024390244	82	54	5430	0	0	31	0	0	0	0	1	0	0	1	0	0	0	0	0	0	0	0	0	0	0	1	1	1	0
51	0	0	0	0	1	0	1	0	0	0	1	37.093877551	0	6.5	15.3	400	59.666666667	91	1.4245810056	1	85	47	6023	0	0	28	0	0	0	1	0	0	0	1	0	0	0	0	0	0	0	0	0	0	0	0	1	1	0
44	0	0	0	0	0	0	0	0	0	0	0	21.795458009	0	11	0	400	100.66666667	100	0.7450331126	0.4360465116	172	65	1097	0	0	12	1	0	1	0	1	0	0	0	0	0	0	0	0	0	0	0	0	0	0	0	0	1	0
45	0	0	0	0	0	1	1	0	0	0	0	38.115385994	0	16	0	350	92.333333333	96	0.9205776173	0.7142857143	119	79	1560	0	0	17	0	0	1	0	1	0	0	0	0	0	0	0	0	0	0	0	0	0	0	0	0	1	0
50	0	0	0	0	0	1	1	0	0	0	0	31.5234375	0	15.7	0	400	75.666666667	95	1.0440528634	0.738317757	107	60	-651	1	0	3	1	0	0	0	1	0	0	0	0	0	0	0	0	0	0	0	0	0	0	0	0	1	0
62	1	1	0	0	0	1	0	0	0	1	0	24.666315063	0	8.6	0	350	96.666666667	97	1.0137931034	0.5764705882	170	60	3895	0	0	19	0	0	0	1	0	0	0	0	0	0	0	0	0	0	0	0	0	0	0	0	1	1	1
49	0	0	0	0	1	0	1	1	0	0	0	32.6171875	0	7.3	0	400	96.666666667	92	1.1275862069	0.8134328358	134	78	-1465	1	0	19	0	0	1	0	1	0	0	0	0	0	0	0	0	0	0	0	0	0	0	0	0	1	0
68	0	0	0	1	0	0	1	1	0	1	0	49.924101872	0	10.6	1.6	400	77.333333333	95	1.0215517241	0.6583333333	120	56	4100	0	0	23	0	1	1	0	1	0	0	1	0	0	0	0	0	0	0	0	0	0	0	0	1	1	0
74	0	0	0	0	0	1	0	0	0	0	0	27.46122449	0	8.5	1	400	57.666666667	100	1.5260115607	1.2054794521	73	50	259	1	0	15	0	0	0	0	1	0	0	1	0	0	0	0	0	0	0	0	0	0	0	0	1	1	0
64	0	0	0	1	0	1	1	1	0	0	0	22.647376961	0	9.3	0	360	72.666666667	96	1.2711864407	0.7462686567	90	64	1080	0	0	34	0	0	0	1	0	0	0	0	0	0	0	0	0	0	0	0	0	0	0	0	0	1	1
70	0	0	0	0	0	1	1	1	0	1	0	30.191114776	0	7.1	1.2	400	59.333333333	100	1.0449438202	0.7209302326	86	46	-126	0	0	23	1	0	1	0	1	0	0	0	0	0	0	0	0	0	0	0	0	0	0	0	0	1	0
49	0	0	0	0	1	0	1	0	0	1	0	18.3984375	0	8.6	5.3	320	78.666666667	100	1.2330508475	1.0543478261	92	72	2106	0	0	29	1	0	0	1	0	0	0	1	0	0	0	0	0	0	0	0	0	0	0	0	1	1	0
67	0	0	0	0	0	1	1	0	0	1	0	29.100346021	0	12.9	0	400	90.333333333	100	0.9298892989	0.7567567568	111	80	-3572	0	0	9	0	0	1	0	1	0	0	0	0	0	0	0	0	0	0	0	0	0	0	0	0	1	0
34	0	0	0	0	0	1	0	0	0	1	0	28.691748808	0	7.4	0	400	63.333333333	100	2.0526315789	1.4444444444	90	50	2989	0	0	3	1	0	0	0	1	0	0	0	0	0	0	0	0	0	0	0	0	0	0	0	0	1	0
54	0	0	0	0	0	0	0	0	0	0	0	25.069393718	1	14.3	0	400	62.666666667	100	1.2606382979	0.8977272727	88	50	1682	0	0	5	0	0	0	0	0	1	0	0	0	0	0	0	0	0	0	0	0	0	0	0	1	1	0
65	0	0	0	0	0	0	1	0	0	1	0	38.135421315	0	10.9	4.4	420	57.333333333	90	1.4127906977	1.0945945946	74	49	2853	0	0	17	1	1	0	0	1	0	0	0	0	0	0	0	0	0	0	0	0	0	0	0	1	1	0
65	0	0	0	0	0	0	0	0	0	1	0	32.228571429	0	10	0.6	400	66	95	1.7575757576	1.0545454545	110	44	1190	0	0	20	0	0	1	0	1	0	0	0	0	0	0	0	0	0	0	0	0	0	0	0	0	1	0
47	0	0	0	0	0	0	0	0	0	0	0	52.697404002	0	7.5	3.1	400	68	93	1.9411764706	1.375	96	54	1986	1	0	24	0	1	1	0	1	0	0	0	0	0	0	0	0	0	0	0	0	0	0	0	0	1	0
58	0	0	1	0	0	0	0	0	0	0	0	16.637383915	0	13.8	0	360	153.66666667	94	0.5726681128	0.3621399177	243	109	2369	0	0	14	1	0	1	1	0	0	0	0	0	0	0	0	0	0	0	0	0	0	0	0	0	1	0
85	0	0	0	0	0	0	0	0	0	0	1	20.524115037	0	7.1	0	400	70	95	1.4142857143	0.825	120	45		1	0	17	0	0	0	1	0	0	0	1	0	0	0	0	0	0	0	0	0	0	0	0	0	1	0
55	0	0	1	0	0	0	0	0	0	0	0	19.473406629	0	11.8	0	400	101	100	1.0693069307	0.8244274809	131	86	165	0	0	9	1	1	1	1	0	0	0	0	0	0	0	0	0	0	0	0	0	0	0	1	0	1	0
44	0	0	0	0	0	0	0	0	0	0	0	21.795458009	0	11	0	400	100.66666667	100	0.7450331126	0.4360465116	172	65	-1496	0	0	6	0	0	1	0	1	0	0	0	0	0	0	0	0	0	0	0	0	0	0	0	0	1	0
67	1	0	0	0	0	0	0	0	0	0	0	28.742283951	0	7.2	0	400	83.333333333	99	0.948	0.7053571429	112	69	1549	0	0	17	0	0	0	0	1	0	0	0	0	0	0	0	0	0	0	0	0	0	0	0	0	1	0
63	0	0	0	0	0	0	1	0	0	1	0	15.346938776	0	9	3.8	360	76	100	1.3684210526	0.9454545455	110	59	1044	0	0	21	0	0	0	1	0	0	0	1	0	0	0	0	0	0	0	0	0	0	0	0	0	1	0
45	0	0	0	0	0	1	1	0	0	0	0	38.115385994	0	16	0	420	102.33333333	96	0.8110749186	0.6240601504	133	87	143	0	0	10	0	0	1	0	1	0	0	0	0	0	0	0	0	0	0	0	0	0	0	0	0	1	0
54	0	0	0	0	1	0	1	0	0	0	0	22.626262626	0	6	0	400	85	100	1.4	0.937007874	127	64	2050	0	0	17	0	0	0	0	1	0	0	0	0	0	0	0	0	0	0	0	0	0	0	0	0	1	0
23	0	0	0	0	0	0	0	0	0	1	0	18.783723478	0	9.6	2	400	96.333333333	100	1.4636678201	1.0143884892	139	75	1648	0	0	8	1	0	1	1	0	0	0	0	0	0	0	0	0	0	0	0	0	0	0	0	0	1	0
61	0	0	0	0	0	1	0	0	0	0	0	43.324188386	0	11.5	0	400	72.333333333	94	1.133640553	0.7130434783	115	51	-390	0	0	11	1	0	1	0	0	1	0	0	0	0	0	0	0	0	0	0	0	0	0	0	0	1	0
57	0	0	0	0	0	1	0	0	0	1	0	32.837465565	0	7	0	400	68.666666667	99	1.2815533981	0.9166666667	96	55	530	0	0	7	1	0	1	1	0	0	0	0	0	0	0	0	0	0	0	0	0	0	0	0	0	1	0
70	0	0	0	0	0	0	0	0	0	0	0	26.846358291	0	8.7	8.2	400	78	100	0.8076923077	0.4375	144	45	-318	0	0	20	0	0	1	1	0	0	0	0	0	0	0	0	0	0	0	0	0	0	0	0	0	1	0
60	0	0	0	0	1	0	0	0	0	1	0	22.369146006	0	9.1	0	400	47	94	2	1.4920634921	63	39	5213	0	0	23	1	1	1	1	0	0	0	1	0	0	0	0	0	0	0	0	0	0	0	0	0	1	0
54	0	0	0	0	0	0	0	0	0	0	0	30.131826742	0	12.8	0	400	126	96	0.9126984127	0.5927835052	194	92	1643	0	0	11	0	0	0	1	0	0	0	0	0	0	0	0	0	0	0	0	0	0	0	0	0	1	0
53	0	0	1	0	0	1	0	0	0	0	0	25.468038455	0	15.6	0	400	130.33333333	93	0.4910485934	0.3575418994	179	106	-1405	0	0	16	0	0	1	1	0	0	0	0	0	0	0	0	0	0	0	0	0	0	0	0	0	1	0
61	0	0	0	0	0	0	0	0	0	0	1	46.86785551	0	9.4	0	400	79.333333333	96	1.1320754717	0.8	102	68	7174	0	0	9	0	0	0	1	0	0	0	0	0	0	0	0	0	0	0	0	0	0	0	0	0	1	1
68	0	0	0	0	0	0	0	0	0	0	0	29.8046875	1	10.4	0	400	82	100	1.5609756098	1.0666666667	120	63	1111	0	0	22	1	0	1	0	1	0	0	0	0	0	0	0	0	0	0	0	0	0	0	0	0	1	0
66	1	0	0	0	0	0	0	0	0	0	0	38.56119494	0	13.3	3.1	400	75.666666667	95	0.845814978	0.5663716814	113	57	1449	1	0	12	0	0	0	1	0	0	0	0	0	0	0	0	0	0	0	0	0	0	0	0	0	1	0
44	0	0	0	0	0	1	0	0	0	0	0	33.737024221	0	11.2	2.7	400	59.666666667	93	1.6759776536	1.1494252874	87	46	4827	0	0	5	0	0	1	0	1	0	0	1	0	0	0	0	0	0	0	0	0	0	1	0	1	1	0
64	0	0	1	0	0	0	0	0	0	0	0	32.110726644	0	6.2	0	400	65.333333333	94	1.6683673469	1.2976190476	84	56	2570	1	0	18	1	0	0	0	1	0	0	1	0	0	0	0	0	0	0	0	0	0	0	0	1	1	0
85	0	0	0	0	0	1	0	0	0	0	0	34.559887724	0	7.3	0	400	69.333333333	86	0.8509615385	0.5566037736	106	51	317	0	0	12	1	0	1	0	1	0	0	0	0	0	0	0	0	0	0	0	0	0	0	0	0	1	0
67	0	0	0	0	0	0	0	0	0	0	0	50.8984375	0	11.7	1.2	450	118.66666667	95	0.9269662921	0.5913978495	186	85	1269	0	0	11	0	0	0	0	1	0	0	0	0	0	0	0	0	0	0	0	0	0	0	1	0	1	0
56	0	0	0	0	0	0	1	0	0	0	0	26.963558171	0	10.1	1.9	400	122.66666667	100	0.9130434783	0.6021505376	186	91	-1393	0	0	15	1	0	1	0	1	0	0	0	0	0	0	0	0	0	0	0	0	0	0	0	0	1	0
48	0	1	0	0	0	1	0	0	0	0	0		0	10.5	0	400	109.66666667	81	0.9300911854	0.7234042553	141	94	475	0	0	9	0	0	1	0	1	0	0	0	0	0	0	0	0	0	0	0	0	0	0	0	0	1	0
76	0	0	0	1	0	1	0	1	0	0	0	20.545734878	0	8.5	0	400	67.666666667	98	1.1674876847	0.7247706422	109	47	1680	0	0	15	0	0	0	1	0	0	0	0	0	0	0	0	0	0	0	0	0	0	0	0	0	1	1
51	1	1	0	0	0	0	0	0	0	0	0	22.853520106	0	9.6	0	400	98	89	1.0408163265	0.7611940299	134	80	-960	0	0	6	1	1	1	0	1	0	0	0	0	0	0	0	0	0	0	1	0	0	0	0	0	1	0
63	0	0	1	0	0	0	0	0	0	0	0	26.484375	0	9.5	0	400	123	91	0.6422764228	0.4316939891	183	93	169	0	0	11	0	0	1	1	0	0	0	0	0	0	0	0	0	0	0	0	0	0	0	0	0	1	0
59	0	0	0	0	0	0	1	0	0	0	0	52.243767313	0	12.8	0	420	69.666666667	92	0.976076555	0.7010309278	97	56	-382	0	0	3	0	0	0	1	0	0	0	1	0	0	0	0	0	0	0	0	0	0	0	0	1	1	0
72	0	0	1	0	0	0	0	0	0	0	0	23.47755102	0	10.1	0.7	400	97.333333333	74	1.3561643836	0.9295774648	142	75	3533	0	0	12	1	0	1	1	0	0	0	0	0	0	0	0	0	0	0	0	0	0	0	0	0	1	0
58	0	0	0	0	0	0	0	0	0	0	0	26.471877283	0	8	0	400	116.33333333	86	0.8595988539	0.6896551724	145	102	2426	0	0	5	0	0	0	1	0	0	0	0	0	0	0	0	0	0	0	0	0	0	0	0	1	1	0
71	0	0	0	0	0	0	1	0	0	0	0	27.291092746	0	9.3	0	400	116.66666667	95	0.9857142857	0.6388888889	180	85	-1341	1	0	15	0	0	1	0	1	0	0	0	0	0	0	0	0	0	0	0	0	0	0	0	0	1	0
49	0	0	0	0	0	0	0	0	0	0	0	26.964036	0	7.9	5.7	400	62.666666667	100	1.4042553191	1.0476190476	84	52	2289	0	0	31	0	0	0	0	0	1	0	0	0	0	0	0	0	0	0	0	0	0	0	0	0	1	0
94	0	0	0	0	0	0	0	0	0	0	0	23.306680053	0	12.9	5.7	400	58.666666667	49	1.9431818182	1.5	76	50	4110	0	0	22	1	0	1	0	1	0	0	1	0	0	0	0	0	0	0	0	0	0	1	0	1	1	0
58	0	0	1	0	0	0	0	0	0	0	0	19.721036968	0	13	0	400	72.666666667	99	0.9357798165	0.6538461538	104	57	1170	0	0	16	1	1	0	0	1	0	0	0	0	0	0	0	0	0	0	0	0	0	0	0	0	1	0
74	0	1	0	1	0	0	0	0	0	0	0	21.267217631	0	9.3	11.5	400	69.333333333	96	1.5576923077	0.7941176471	136	36	-1804	0	0	17	0	0	1	1	0	0	0	0	0	0	0	0	0	0	0	0	0	0	0	0	0	1	0
61	0	1	0	0	0	0	0	0	0	0	0	29.916897507	0	10.8	0	400	81	98	0.8888888889	0.7128712871	101	71	-526	0	0	13	1	0	0	0	1	0	0	0	0	0	0	0	0	0	0	0	0	0	0	0	1	1	0
74	0	0	0	0	0	0	0	0	0	1	0	30.508337052	0	10.2	3.3	400	50.666666667	99	2.1118421053	1.5735294118	68	42	1356	0	0	12	1	0	1	1	0	0	0	1	0	0	0	0	0	0	0	0	0	0	1	0	1	1	0
86	1	1	0	0	0	0	0	0	0	0	0	28.224716063	0	13.1	0	400	52.333333333	97	2.7133757962	2.1194029851	67	45	-952	0	0	20	0	0	1	1	0	0	0	1	0	0	0	0	0	0	0	0	0	0	0	0	1	1	1
71	0	0	1	0	0	0	0	0	0	0	0	24.561655133	0	9.6	0	400	56.666666667	99	1.6941176471	1.1162790698	86	42	-278	0	0	20	0	0	1	0	1	0	0	1	0	0	0	0	0	0	0	0	0	0	0	0	1	1	0
60	0	1	0	0	0	0	0	0	0	0	0	30.195665358	0	12.5	0	400	98	100	0.9795918367	0.64	150	72	276	1	0	9	0	0	1	0	1	0	0	0	0	0	0	0	0	0	0	0	0	0	0	0	1	1	0
61	0	1	0	0	0	1	0	0	0	0	0	26.759259259	0	9.9	0	400	88	100	0.8295454545	0.5793650794	126	69	1949	1	0	22	0	0	0	1	0	0	0	0	0	0	0	0	0	0	0	0	0	0	0	0	1	1	0
76	0	1	0	0	0	0	0	0	0	0	0	20.163089781	0	8.9	0	400	79.333333333	79	1.1344537815	0.652173913	138	50	-529	0	0	10	0	1	0	0	1	0	0	0	0	0	0	0	0	0	0	0	0	0	0	1	0	1	0
76	1	0	0	0	0	0	0	0	0	0	0	29.972230202	0	16	0	400	86	100	0.8604651163	0.5967741935	124	67	1279	1	0	17	1	0	1	1	0	0	0	0	0	0	0	0	0	0	0	0	0	0	0	0	0	1	0
63	0	0	0	1	0	0	0	0	0	1	0	31.955922865	0	6.5	0	400	58.666666667	96	1.3636363636	0.9523809524	84	46	3551	0	0	24	0	0	0	1	0	0	0	1	0	0	0	0	0	0	0	0	0	0	0	0	1	1	1
85	0	0	1	0	0	0	0	0	0	1	0	29.896193772	0	7.2	0	400	92	89	1.1739130435	0.8709677419	124	76	-595	0	0	13	0	1	0	0	1	0	0	0	0	0	0	0	0	0	0	0	0	0	0	0	0	1	0
86	0	0	0	0	0	1	0	0	0	1	0	19.723183391	0	12.1	0	400	60.666666667	92	1.4175824176	0.9555555556	90	46	1213	1	0	17	0	0	1	1	0	0	0	1	0	0	0	0	0	0	0	0	0	0	0	0	1	1	0
67	0	1	0	0	0	1	0	0	0	0	0	20.46875	0	6.7	0	400	103.66666667	72	1.3311897106	0.9139072848	151	80	-3713	1	0	12	0	0	1	0	1	0	0	0	0	0	0	0	0	0	0	0	0	0	0	0	0	1	0
71	0	0	0	1	0	0	0	0	0	0	0	27.291092746	0	9.3	0	400	117	100	1.0427350427	0.6256410256	195	78	-759	0	0	18	1	0	1	1	0	0	0	0	0	0	0	0	0	0	0	0	0	0	0	0	0	1	0
79	0	0	0	0	0	1	0	0	0	0	0	35.379812695	0	10.5	0	400	110.33333333	100	0.580060423	0.349726776	183	74	-769	0	0	6	0	0	0	0	1	0	0	0	0	0	0	0	0	0	0	0	0	0	0	1	0	1	0
85	0	1	1	0	0	0	0	0	0	0	0	27.624489796	0	8.5	1.3	400	83.333333333	87	1.104	0.6666666667	138	56	-1352	0	0	10	0	1	0	1	0	0	0	0	0	0	0	0	0	0	0	0	0	0	0	0	0	1	0
59	0	0	1	0	1	0	0	0	0	0	0	31.221303949	0	10.4	0	400	74	96	0.8243243243	0.5446428571	112	55	2140	0	0	13	1	0	0	1	0	0	0	0	0	0	0	0	0	0	0	0	0	0	0	0	0	1	0
77	0	1	0	0	0	0	0	0	0	0	0	25.906735751	0	9.2	0.8	400	71.333333333	100	1.261682243	0.8181818182	110	52	3371	0	0	20	1	0	0	0	1	0	0	0	0	0	0	0	0	0	0	0	0	0	0	0	0	1	0
58	0	0	1	0	0	0	0	0	0	0	0	18.752913335	0	11.9	0	400	79.666666667	96	1.0292887029	0.8631578947	95	72	1832	0	0	25	0	0	0	1	0	0	0	0	0	0	0	0	0	0	0	0	0	0	0	0	0	1	0
67	0	0	0	0	1	0	0	0	0	1	1	35.629017447	0	6.9	0	450	74.333333333	96	1.2107623318	0.796460177	113	55	6860	1	0	15	1	0	0	1	0	0	0	0	0	0	0	0	0	0	0	0	0	0	0	0	0	1	0
94	1	0	1	0	0	0	0	0	0	0	0	24.444444444	0	5.2	0	360	81.666666667	91	1.1020408163	0.7826086957	115	65	-2014	0	0	11	1	0	0	1	0	0	0	1	0	0	0	0	0	0	0	0	0	0	0	0	1	1	0
62	0	0	0	0	0	0	0	0	0	1	0	23.853071178	0	8.8	0	350	77.666666667	98	1.7124463519	1.2429906542	107	63	-2000	0	0	19	1	0	0	0	1	0	0	0	0	0	0	0	0	0	0	0	0	0	0	0	0	1	0
58	0	0	0	0	1	0	0	0	0	0	0	36.702040816	0	7	1.7	400	83	97.5	1.0963855422	0.7054263566	129	60	-1854	1	1	11	1	0	1	1	0	0	0	1	0	0	0	0	0	0	0	0	0	0	0	0	1	1	0
46	0	0	0	0	0	1	0	0	0	0	0	27.102040816	0	15.9	0	550	122.33333333	100	0.8174386921	0.5917159763	169	99	1691	0	0	13	0	0	0	0	1	0	1	0	0	0	0	0	0	0	1	0	0	0	0	0	0	1	0
38	0	0	0	1	0	1	1	1	0	0	0	32.561728395	0	9.3	0	450	86.666666667	100	1.3730769231	0.9153846154	130	65	-757	0	0	25	0	0	1	0	1	0	0	0	0	0	0	0	0	0	0	0	0	0	0	0	0	1	0
41	0	0	0	0	0	0	0	0	0	1	0	22.076124567	0	14.7	2.2	390	96.333333333	88	1.2871972318	1.0973451327	113	88	1470	0	0	9	0	0	1	1	0	0	0	0	0	0	0	0	0	0	0	0	0	0	0	0	0	1	0
57	0	0	0	0	1	1	1	0	0	1	1	47.086262845	0	10.1	0	540	62.666666667	79	1.8191489362	1.2127659574	94	47	5457	0	0	16	1	1	0	1	0	0	0	1	0	0	0	0	0	0	0	0	0	0	1	0	0	1	0
68	1	1	1	0	0	1	1	0	0	0	0	40.569597144	0	8.4		400	99	92	1.101010101	0.7218543046	151	73	-1823	0	0	27	0	1	1	0	1	0	0	0	0	0	0	0	0	0	0	0	0	0	0	0	0	1	0
72	0	0	0	0	0	1	0	0	0	0	0	33.37905807	0	12.2		400	92.666666667	99	0.8417266187	0.65	120	79	605	0	0	7	0	0	0	1	0	0	0	0	0	0	0	0	0	0	0	0	0	0	0	0	0	1	0
54	0	0	0	0	1	0	1	0	0	1	0	24.043209877	1	7.7			94.333333333	98	0.8480565371	0.64	125	79	-29	0	0	22	0	1	1	1	0	0	0	0	0	0	0	0	0	0	0	0	0	0	0	0	0	1	0
57	0	0	0	0	1	0	0	0	0	0	0	19.143194468	1	7.3	3.9	240	79.333333333	71	1.0840336134	0.7288135593	118	60	1991	0	0	22	0	0	1	1	0	0	0	1	0	0	0	0	0	0	0	0	0	0	0	0	0	1	0
59	1	1	0	0	0	0	1	0	1	0	0	32.274043591	0	9.8	0	400	53.666666667	99	1.1180124224	0.7594936709	79	41	-3439	0	0	9	0	0	1	0	1	0	0	1	0	1	0	0	0	0	0	0	0	0	0	0	1	0	1
81	0	1	1	0	0	0	0	0	0	0	0	31.62537201	0	17.2	0	400	76.333333333	99	1.2969432314	0.9252336449	107	61	2235	0	0	13	0	0	1	1	0	0	0	1	0	0	0	0	0	0	0	0	0	0	1	0	1	1	0
82	0	0	0	0	0	0	1	0	0	1	0	21.107266436	0	11.2	0	400	93	81	1.1720430108	0.8449612403	129	75	3102	0	0	18	0	0	0	1	0	0	0	0	0	0	0	0	0	0	0	0	0	0	0	0	1	1	1
75	0	1	0	0	0	0	1	0	0	1	0	30.320443483	0	8.4	0	400	81.333333333	98	1.2786885246	0.8125	128	58	-352	1	0	19	1	0	1	0	1	0	0	0	0	0	0	0	0	0	0	0	0	0	0	0	0	1	0
46	0	0	0	0	1	1	0	0	0	1	0	19.37716263	0	9.4	0	400	74	39	1.5540540541	1.3068181818	88	67	5681	0	0	13	0	0	1	1	0	0	0	0	0	0	0	0	0	0	0	0	0	0	0	0	1	1	0
62	0	0	0	0	1	0	1	0	0	1	0	23.5546875	0	9.1	0	400	67.666666667	92	1.5960591133	1.2413793103	87	58	3061	0	0	17	0	0	1	1	0	0	0	0	0	0	0	0	0	0	0	0	0	0	0	0	0	1	0
75	1	1	0	0	0	0	0	0	0	0	0	28.961937716	0	8.3	0	400	67	100	1.1940298507	0.824742268	97	52	-5209	0	0	8	1	0	1	0	1	0	0	1	0	1	0	0	0	0	0	0	0	0	0	0	1	1	0
90	0	0	0	0	0	0	1	0	0	0	1	17.789127424	0	7.7	0	400	64	94	1.90625	1.6486486486	74	59	445	1	0	10	1	0	0	1	0	0	0	1	0	0	0	0	0	0	0	0	0	0	0	0	1	1	0
80	0	0	1	0	0	0	0	0	0	0	0	21.171875	1	10.4	0	400	84.333333333	100	0.8537549407	0.5950413223	121	66	242	0	0	8	1	0	1	1	0	0	0	0	0	0	0	0	0	0	0	0	0	0	0	0	0	1	0
66	0	0	0	0	1	0	0	0	0	0	1	36.543209877	0	10.3	0	500	78.666666667	100	1.8813559322	1.3962264151	106	65	1636	0	0	13	0	0	0	1	0	0	0	1	0	0	0	0	0	0	0	0	0	0	0	0	0	1	0
64	1	0	0	0	0	0	0	0	0	0	0	35.246151501	0	8.7	0	400	61	100	1.6393442623	0.9708737864	103	40	4396	0	0	14	0	0	0	0	1	0	0	1	0	0	0	0	0	0	0	0	0	0	0	0	1	1	0
25	0	0	0	0	0	0	0	0	0	1	0	36.134396971	0	10.2	0.8	500	56.666666667	95	1.7647058824	1.0869565217	92	39	2134	0	0	4	0	0	0	0	1	0	0	1	0	0	0	0	0	0	0	0	0	0	0	0	1	1	0
61	0	0	0	0	0	0	0	0	0	1	0	18.460538752	0	10.6	0	400	71	98	1.4929577465	1.0291262136	103	55	192	0	0	17	1	0	1	0	1	0	0	0	0	0	0	0	0	0	0	0	0	0	0	0	0	1	0
65	1	1	0	0	0	0	0	0	0	0	1	18.632830361	0	8.3	0	400	77	100	1.3896103896	0.8699186992	123	54	2886	0	0	22	0	1	0	1	0	0	0	1	0	0	0	0	0	0	0	0	0	0	1	0	1	1	0
55	0	0	0	0	1	0	0	0	0	0	0	35.259515571	0	10.6	0	500	83	94	1.6144578313	1.1260504202	119	65	1748	0	0	12	0	0	0	1	0	0	0	0	0	0	0	0	0	0	0	0	0	0	0	1	1	1	0
82	0	1	0	0	0	0	1	0	1	0	0	40.941828255	0	15.7	0	400	64	90	1.265625	0.9418604651	86	53	6600	0	0	15	1	0	1	1	0	0	0	1	1	0	0	0	0	0	0	1	0	0	1	0	1	1	0
71	0	0	0	0	0	0	0	0	0	0	0	22.185491276	0	9.3	0	400	85.666666667	99	0.9922178988	0.6488549618	131	63	384	0	0	7	0	1	0	0	1	0	0	1	0	0	0	0	0	0	0	0	0	0	0	1	0	1	0
62	1	1	0	0	0	1	1	0	1	0	0	24.60978646	0	10.3	0	400	77.666666667	99	1.6223175966	1.2727272727	99	67	-1024	0	0	11	0	0	1	0	1	0	0	0	0	0	0	0	0	0	0	1	0	0	0	0	0	1	0
76	0	1	0	0	0	0	0	0	0	0	0	25.182531098	0	9.1	0	400	48.333333333	98	2.1310344828	1.4507042254	71	37	7489	1	0	6	0	0	0	1	0	0	0	1	0	0	0	0	0	0	0	0	0	0	0	0	1	0	1
58	0	0	0	0	0	0	0	0	0	1	0	27.514443487	0	13.5	0	400	97	99	0.9587628866	0.6413793103	145	73	5895	0	0	4	0	1	0	0	1	0	0	0	0	0	0	0	0	0	0	0	0	0	0	0	0	1	0
58	0	0	0	0	0	0	0	0	0	0	0	25.415333029	0	8.7	0	400	63	94	1.4444444444	1.1234567901	81	54	3263	0	0	5	1	0	1	1	0	0	0	1	0	0	0	0	0	0	0	0	0	0	0	0	1	1	0
77	0	1	0	1	1	0	0	0	1	0	0	20.216049383	0	16.2	0	400	55	93	0.8727272727	0.64	75	45	-1944	0	0	6	0	0	0	1	0	0	0	1	0	0	0	0	0	0	0	1	0	0	0	1	1	1	0
77	1	0	0	0	0	1	1	0	0	0	0	51.294327939	0	11.8	0	500	80.666666667	95	1.0041322314	0.6532258065	124	59	-1969	0	0	24	1	0	1	1	0	0	0	1	1	0	0	0	0	0	0	1	0	0	0	0	0	1	0
73	0	0	0	0	0	1	1	0	0	1	0	17.538644471	0	9.8	0	400	110.33333333	87	1.1238670695	0.843537415	147	92	753	0	0	8	0	0	1	1	0	0	0	0	0	0	0	0	0	0	0	0	0	0	0	0	0	1	0
35	0	0	0	0	0	1	0	0	0	1	0	17.811858471	0	9	1	400	127.66666667	96	1.2219321149	1.0331125828	151	116	1460	0	0	12	1	0	0	0	1	0	0	0	0	0	0	0	0	0	0	0	0	0	0	1	0	1	0
32	0	0	0	0	0	0	0	0	0	1	0	17.8515625	0	7.5	0	400	136	100	0.75	0.5862068966	174	117	754	0	0	11	0	0	1	1	0	0	0	0	0	0	0	0	0	0	0	0	0	0	0	0	0	1	0
64	1	0	0	0	0	0	1	0	0	0	0	22.00617284	0	16.3	0	400	112	96	0.7410714286	0.5253164557	158	89	-79	0	0	14	1	0	1	1	0	0	0	0	0	0	0	0	0	0	0	0	0	0	0	0	0	1	0
77	0	0	1	0	0	0	0	0	0	1	0	22.008211569	0	7.6	0	400	74	100	1.0540540541	0.7358490566	106	58	-22	0	0	18	1	0	0	0	1	0	0	0	0	0	0	0	0	0	0	0	0	0	0	1	0	1	0
71	0	1	0	0	1	1	1	0	0	0	0	30.692041522	0	11.5	0	400	87.333333333	92	1.7748091603	1.2704918033	122	70	1421	0	0	14	0	0	1	0	1	0	0	0	0	0	0	0	0	0	0	0	0	0	0	0	0	1	1
64	0	0	0	0	0	0	0	0	0	0	0	19.540863177	0	10.8	0	360	96	99	0.8958333333	0.6056338028	142	73	772	0	0	7	0	0	1	0	1	0	0	0	0	0	0	0	0	0	0	0	0	0	0	0	0	1	0
78	1	1	0	0	0	0	0	0	0	1	0	39.800638244	0	9.4	0	400	70.333333333	100	1.5213270142	1.019047619	105	53	-993	0	0	12	1	0	1	1	0	0	0	0	0	0	0	0	0	0	0	0	0	0	0	0	0	1	0
69	1	0	1	0	0	1	1	0	1	0	0	31.697084872	0	6.9		450	68	97	1.2058823529	0.9318181818	88	58	665	0	0	16	0	0	0	0	1	0	0	1	0	0	0	0	0	0	0	0	0	0	0	0	1	1	0
84	0	0	0	0	0	0	0	0	0	0	0	26.277285079	0	14.3		500	122	97	1.0655737705	0.7142857143	182	92	0	0	0	20	0	0	0	1	0	0	0	0	0	0	0	0	0	0	0	0	1	0	0	1	0	1	0
65	0	1	0	0	0	1	1	0	0	0	0	26.763339904	0	8.7	1.5	440	87.666666667	88	1.3688212928	0.8275862069	145	59	-3340	0	0	24	0	0	1	0	1	0	0	0	0	1	0	0	0	0	1	1	0	0	0	0	0	1	0
75	1	0	1	0	0	0	1	0	0	1	0	25.711662075	1	9.2		400	103.66666667	37.8	1.2636655949	0.775147929	169	71	-2870	0	0	20	0	0	0	1	0	0	0	0	0	0	0	0	0	0	0	0	0	0	0	1	0	0	0
71	1	1	0	0	0	0	1	0	0	1	0	62.114634433	0	10.4	1	510	83.666666667	99	0.9800796813	0.6259541985	131	60		0	0	22	0	0	0	1	0	0	0	1	0	0	1	0	0	0	0	1	0	0	0	1	1	0	0
56	0	0	0	0	1	0	0	0	0	0	0	20.338371934	1	8.6	1.7	450	75.333333333	89	1.5265486726	1.0849056604	106	60		0	1	11	0	0	1	1	0	0	0	0	0	0	0	0	0	0	0	0	0	0	0	0	1	1	0
61	0	0	1	0	0	1	0	0	0	1	0	35.717247763	1	9.7		320	117.33333333	97	1.1931818182	0.8974358974	156	98		0	0	7	0	0	0	1	0	0	0	0	0	0	0	0	0	0	0	0	0	0	0	1	0	0	0
72	0	0	0	0	0	1	0	0	0	0	0	19.534043434	0	14	1.3	500	89.666666667	96	1.4832713755	1.1176470588	119	75	-700	0	0	11	0	0	0	1	0	0	0	0	0	0	0	0	0	0	0	0	0	0	0	1	0	1	0
71	1	1	0	0	1	0	0	0	0	0	0	35.755555556	0	10.9	1.8	320	136.33333333	95	0.7334963325	0.487804878	205	102	-2080	0	0	12	0	0	1	0	1	0	0	0	0	1	0	0	0	0	0	0	1	0	0	0	0	1	0
84	0	0	0	0	0	0	1	0	1	1	1	32.894736842	0	8.1	6.8	400	54.333333333	92	1.1411042945	0.6813186813	91	36	6000	0	0	33	0	0	0	1	0	0	0	1	0	0	0	0	0	0	0	0	1	0	0	0	1	1	0
24	0	0	0	0	0	0	0	0	0	0	0	31.09375	1	9.8	0.8	400	116.66666667	99	1.0114285714	0.8805970149	134	108	1800	0	0	21	0	0	0	1	0	0	0	0	0	0	0	0	0	0	0	0	0	0	0	1	0	1	0
23	0	0	0	0	0	0	1	1	0	0	0	29.656040226	1	18.1	1.7	500	96.666666667	98	1.5517241379	1.0714285714	140	75		0	0	31	0	0	1	1	0	0	0	0	0	0	0	0	0	0	0	0	0	0	0	0	0	1	0
47	0	0	0	0	0	0	0	0	0	0	0	27.383285457	0	13.5	2.5	600	72	94	1.7916666667	1.1315789474	114	51	500	0	0	15	0	1	0	1	0	0	0	0	0	0	0	0	0	0	0	0	0	0	0	0	0	0	0
80	1	1	1	0	0	0	0	0	0	0	0	16.107269354	0	10.1	1.7	350	79.333333333	96	1.3487394958	0.9727272727	110	64	300	0	0	16	0	0	0	1	0	0	0	0	0	0	0	0	0	0	1	0	0	0	0	1	0	0	0
67	0	0	0	0	1	0	1	0	0	1	0	34.671280277	0	9.01		500	104.66666667	98	1.0414012739	0.6411764706	170	72	848	0	0	23	0	0	0	1	0	0	0	1	0	0	0	0	0	0	0	0	0	0	0	1	0	0	0
76	0	0	0	0	0	1	1	0	0	1	0	30.24691358	1	8.1	0.8	520	77	95	1.2207792208	0.6762589928	139	46	-135	0	0	34	0	0	1	1	0	0	0	0	0	0	0	0	0	0	0	0	0	0	0	0	0	1	0
54	0	0	0	0	1	0	1	0	0	0	1	25.599415798	1	6.4	3.5	450	93.666666667	96	1.153024911	0.7448275862	145	68	1808	1	1	31	0	1	0	1	0	0	0	0	0	0	0	0	0	0	0	0	0	0	0	1	0	1	0
55	1	1	0	0	0	0	0	0	0	0	0	30.1171875	0	15.4	2.4	400	111	99	0.7207207207	0.6015037594	133	100		0	0	21	0	0	0	1	0	0	0	0	0	0	0	0	0	1	0	0	0	0	0	1	0	1	0
66	0	0	1	0	0	0	0	0	0	1	0	15.8984375	0	13.6	1	400	112	100	0.9910714286	0.8409090909	132	102	-825	0	0	22	0	0	0	1	0	0	0	0	0	0	0	0	0	0	0	0	0	0	0	0	1	1	0
43	0	0	0	0	0	1	1	0	1	1	1	38.348729476	1	7.8		510	62.666666667	96	1.6755319149	1.0714285714	98	45	419.8	0	0	18	1	0	0	0	1	0	0	0	0	0	0	0	0	0	0	0	0	0	0	1	0	1	0
78	1	1	1	0	0	0	1	0	0	0	0	24.742112428	0	7.4	1.2	500	60	96	1.75	1.1413043478	92	44	465	0	0	38	0	0	0	1	0	0	0	0	1	0	0	0	1	0	0	0	0	0	0	1	0	1	0
66	1	0	0	0	1	1	1	0	0	0	0	20.854784648	1	13.6	11.6	450	133.33333333	94	1.2	0.8	200	100	-300	0	0	23	0	0	1	1	0	0	0	0	0	0	0	0	0	0	0	0	0	0	0	0	0	1	0
41	0	0	0	0	0	0	0	0	0	0	0	22.96210434	1	11.2		420	100	98	0.94	0.734375	128	86	-2298.9	0	0	14	0	0	0	1	0	0	0	0	0	0	0	0	0	0	0	0	0	0	0	1	0	0	0
74	1	1	0	0	0	0	0	0	0	0	0	32.882533725	1	12.7		540	116.33333333	96	1.100286533	0.9208633094	139	105	-988.1	0	0	21	0	1	0	0	1	0	0	0	0	0	0	0	0	0	0	0	1	0	0	1	0	0	0
69	0	0	0	0	0	1	0	0	0	0	0	29.825973728	0	6.7		400	101.33333333	96	0.9473684211	0.6666666667	144	80	-1590	0	0	16	0	0	0	1	0	0	0	0	0	0	0	0	0	0	0	0	0	0	0	0	0	0	0
92	0	0	0	0	0	0	1	0	0	0	0	23.222531652	1	11.8	2.5	400	75	93	1.2266666667	0.8	115	55	-250	0	0	11	0	0	0	1	0	0	0	0	0	0	0	0	0	0	0	0	0	0	0	1	0	0	0
50	0	0	0	0	0	1	1	0	0	1	1	35.713336733	0	8.6		550	88.666666667	96	0.6992481203	0.4558823529	136	65	2996.5	0	0	16	0	0	0	1	0	0	0	0	0	0	0	0	0	0	0	0	0	0	0	1	0	0	0
83	0	0	0	1	0	0	0	0	0	1	1	18.488888889	0	10.9	0.6	330	104	100	0.7115384615	0.5362318841	138	87		0	0	21	0	0	0	1	0	0	0	0	0	0	0	0	0	0	0	0	0	0	0	1	0	1	0
88	0	1	0	0	0	1	0	0	0	1	0	24.308012487	0	8.2	4.2	400	66.333333333	99	2.3819095477	1.950617284	81	59	-369.9	1	0	15	0	0	1	1	0	0	0	0	0	0	0	0	0	0	0	1	0	0	0	0	0	0	0
75	0	0	0	0	0	0	0	0	0	1	0	27.694617554	0	10.4		450	118	98			174	90	325	0	0	10	0	0	0	1	0	0	0	0	0	0	0	0	0	0	0	1	0	0	0	1	0	1	0
62	0	0	0	0	0	0	1	0	0	1	1	29.936154547	1	12	1.9	430	99	94	1.1515151515	0.8976377953	127	85	2215.4	0	0	7	0	0	0	1	0	0	0	1	0	0	0	0	0	0	0	0	0	0	0	0	0	0	0
71	0	0	0	1	0	1	1	0	0	1	0	24.978397685	0	10.8		500	101.66666667	86	0.8459016393	0.7610619469	113	96	-1278.7	0	0	30	0	0	0	1	0	0	0	0	0	0	0	0	0	0	0	0	1	0	0	0	0	0	0
71	0	1	0	0	0	1	1	0	0	1	0	27.452758881	0	11.2	3.2	380	96.666666667	82	0.9102167183	0.6490066225	140	75		0	0	33	0	0	0	1	0	0	0	0	0	0	0	0	0	0	0	0	1	0	0	1	1	0	0
65	1	0	1	0	0	0	1	0	0	1	0	21.988721652	0	8.5	0.9	380	86.666666667	88	1.3615384615	0.8805970149	134	63	1664.4	0	0	16	0	0	0	1	0	0	0	0	0	0	0	0	0	0	0	0	0	0	0	1	0	0	0
56	0	0	0	0	0	1	0	0	0	1	0	23.139329806	0	8.5		400	90	100	0.6777777778	0.4066666667	150	60	-400	0	0	33	0	0	0	1	0	0	0	0	0	0	0	0	0	0	0	0	1	0	0	0	0	0	0
71	0	0	0	0	0	1	0	0	0	0	0	27.9296875	1	11.7		400	74.333333333	91	1.4260089686	1.0291262136	103	60		0	0	13	0	0	1	1	0	0	0	0	0	0	0	0	0	0	0	0	0	0	0	0	0	0	0
83	1	1	0	0	0	1	1	0	0	1	1	41.32231405	0	12		480	100	94	1.37	1.0223880597	134	83	1435	0	0	19	0	0	0	1	0	0	0	1	0	0	0	0	0	0	0	0	0	0	1	1	0	1	0
59	0	1	1	0	0	0	0	0	0	0	0	17.044941235	1	11.4		350	207.33333333	94	0.540192926	0.4827586207	232	195		0	0	21	0	1	0	1	0	0	0	0	0	0	0	0	0	0	0	0	0	0	0	1	0	1	0
81	0	0	1	0	0	1	1	0	0	1	0	22.127834676	0	22.9		500	83.333333333	93	1.128	0.7230769231	130	60	-700	0	0	22	0	0	0	1	0	0	0	0	0	1	0	0	0	0	0	1	0	0	0	0	0	0	0
20	0	0	0	0	0	0	0	0	0	0	0	30.704111798	1	12.2		270	115.33333333	99	0.9710982659	0.7887323944	142	102	0	0	0	12	0	1	0	0	1	0	0	0	0	0	0	0	0	0	0	0	0	0	0	1	0	1	0
67	1	1	1	0	0	0	0	0	0	1	0	19.979338843	0	7.8		460	106	100	0.820754717	0.5240963855	166	76		0	0	17	0	0	0	0	1	0	0	0	0	0	0	0	0	0	0	0	0	0	0	1	0	1	0
45	0	0	0	0	1	0	0	0	0	0	0	32.480760525	0	11.5	1.3	570	83.333333333	95	0.972	0.6230769231	130	60	-830	0	0	25	0	0	0	0	1	0	0	0	0	0	0	0	0	0	0	0	0	0	0	1	0	1	0
43	0	0	1	0	0	0	1	0	0	1	0	40.555102041	0	13.7	6.6	500	121	81	1.041322314	0.8129032258	155	104	237.5	0	0	15	0	0	0	0	1	0	0	0	0	0	0	0	0	0	0	0	0	0	0	1	0	0	0
77	1	1	0	0	0	0	0	0	0	1	1	28.663257852	0	12.6		550	117	99	1.3162393162	1.033557047	149	101		0	0	24	0	0	0	1	0	0	0	0	0	0	0	0	0	0	1	0	0	0	0	1	0	0	0
71	0	0	0	0	0	1	0	0	0	0	0	29.102099021	1	11.2		500	78.333333333	94	0.9574468085	0.6756756757	111	62	-583.7	0	0	5	0	0	0	1	0	0	0	0	0	0	0	0	0	0	0	0	0	0	0	0	0	1	0
59	0	0	0	0	0	1	1	0	0	1	0	27.551534393	0	6.1	2.3	320	85	97	1.1294117647	0.8971962617	107	74	-1315	0	0		0	0	1	1	0	0	0	0	0	0	0	0	0	0	0	0	0	0	0	0	0	1	0
66	1	0	0	0	1	1	1	0	0	0	0	20.519498721	0	13.6	11.6	450	134.66666667	96	0.9653465347	0.8333333333	156	124		0	0	12	0	0	1	1	0	0	0	0	0	0	0	0	0	0	0	0	0	0	0	0	0	1	0
59	0	1	0	0	0	0	0	0	0	0	0	20.605242276	1	11.4		350	82	96	1.3536585366	1.0090909091	110	68	0	0	0	22	0	1	0	1	0	0	0	0	0	0	0	0	0	0	0	0	0	0	0	1	0	0	0
39	0	0	0	0	0	0	0	0	0	0	0	24.440728472	0	11.5		500	79.333333333	99	1.4369747899	0.9827586207	116	61	0	0	0	0	0	0	0	1	0	0	0	0	0	0	0	0	0	0	0	0	0	0	0	0	0	1	0
84	0	0	0	0	0	1	0	0	0	1	0	38.0078125	0	14	3.5	420	45	100	1.4325842697	1.0625	61	37	-960	0	0	14	0	0	0	1	0	0	0	0	0	0	0	0	0	0	0	0	0	0	0	1	0	0	0
72	0	0	1	0	0	0	0	0	0	1	0	41.206640405	0	13.5		500	71.333333333	94	1.1635514019	0.7830188679	106	54	-1005	0	0	30	0	0	0	1	0	0	0	0	0	0	0	0	0	0	0	0	0	0	0	0	0	1	0
76	0	0	0	0	0	0	0	0	0	1	1	22.964064781	0	8.3	4.6	400	53.666666667	95	2.3850931677	0.9481481481	135	13	6606	0	0	23	0	0	0	1	0	0	0	0	0	0	0	0	0	0	0	0	0	0	0	1	0	0	0
75	0	0	0	0	0	1	1	0	0	1	0	48.777648576	0	9.7	1.8	550	60	89	1.1833333333	0.7888888889	90	45		0	0	24	0	0	0	0	1	0	0	0	0	0	0	0	0	0	0	0	0	0	0	0	1	0	0
69	0	0	0	0	0	0	0	0	0	0	0	20.916260823	0	13.1		400	95.666666667	100	1.1602787456	0.874015748	127	80		0	0	27	0	0	0	1	0	0	0	0	0	0	0	0	0	0	0	0	0	0	0	0	0	1	0
60	0	0	1	0	0	0	1	0	0	0	0	28.890335558	0	11.4	1.4	350	63.333333333	80	1.3421052632	0.9659090909	88	51		0	0		0	0	0	1	0	0	0	0	0	0	0	0	0	0	0	0	0	0	0	1	1	0	0
59	0	1	1	0	0	1	0	0	0	0	0	51.842775002	1	8.7		500	94.333333333	100	0.8268551237	0.5306122449	147	68	-427.5	0	0	10	0	0	0	0	1	0	0	0	0	0	0	0	0	0	0	0	0	0	0	1	0	1	0
65	0	0	0	0	0	0	0	0	0	1	0	20.641015821	1	9.2		400	94	96	1.0638297872	0.7246376812	138	72	325	0	0	21	0	0	0	0	1	0	0	0	0	0	0	0	0	0	0	0	0	0	0	1	0	0	0
70	0	1	0	0	0	1	1	0	0	0	0	27.452758881	0			380	69.666666667	100	1.6220095694	0.904	125	42		0	0		0	0	0	1	0	0	0	0	0	0	0	0	0	0	0	0	0	0	0	0	0	0	0
73	0	1	0	0	0	0	1	0	0	1	0	24.130041245	0	6.9		450	89.666666667	99	0.9814126394	0.5677419355	155	57	-2385	1	0	7	0	0	0	1	0	0	0	0	0	0	0	0	0	0	0	0	0	0	0	0	0	1	0
54	0	0	0	0	1	1	1	0	1	1	1	26.997808619	0	6.7	1.9	450	64.333333333		1.3367875648	0.9662921348	89	52	-116.2	1	0	16	0	0	0	1	0	0	0	0	0	0	0	0	0	0	0	0	0	0	0	1	0	1	0
83	0	0	0	0	0	0	0	0	0	0	0	25.179973103	1	13.9		480	106	96	0.8301886792	0.5301204819	166	76		0	0	24	0	0	0	0	1	0	0	0	0	0	0	0	0	0	0	0	0	0	0	1	0	1	0
88	0	1	0	0	0	0	0	0	0	0	0	30.787254998	0			330	121.66666667	90	0.8054794521	0.6666666667	147	109	-2283.1	0	0		0	1	0	1	0	0	0	0	0	0	0	0	0	0	1	1	0	0	0	1	0	0	0
44	0	0	0	0	1	0	0	0	0	1	0	25.423719486	0	5.9	2.9	350	63.666666667	91	1.6806282723	1.2588235294	85	53	-1825	1	0	9	0	0	0	1	0	0	0	0	0	0	0	0	0	0	0	0	0	0	0	1	0	0	0
54	0	0	0	0	1	0	1	0	0	1	0	33.625577455	0	10.4	9.2	530	77	94	1.5454545455	1.0530973451	113	59		0	0	14	0	1	0	1	0	0	0	0	0	0	0	0	0	0	0	0	0	0	0	0	1	1	0
39	0	0	0	0	0	0	0	0	0	0	0	25.414673252	1	13.5		480	135	92	0.8740740741	0.6820809249	173	116	433	0	0	17	0	0	0	1	0	0	0	0	0	0	0	0	0	0	0	0	0	0	0	1	0	1	0
69	0	0	1	0	0	0	0	0	0	0	0	21.256833897	1	10.5		375	77	95	1.5324675325	1.0825688073	109	61	88	0	0	19	0	1	0	0	1	0	0	0	0	1	0	0	0	0	0	0	0	0	0	0	0	0	0
48	0	0	0	0	1	0	1	0	0	1	0	21.60862833	1	9.9	4.3	470	100.66666667	85	0.9735099338	0.6901408451	142	80	-2000	0	0	16	1	1	0	0	1	0	0	0	0	0	0	0	0	0	0	0	0	0	0	0	0	1	0
75	0	0	0	0	0	0	0	0	0	1	0	28.509939957	0	11.4	1.7	380	116.66666667	95	1.0371428571	0.7034883721	172	89	95	0	0	29	0	0	0	0	1	0	0	0	0	0	0	0	0	0	0	0	0	0	0	0	0	1	0
68	1	1	1	0	0	1	0	0	0	0	0	34.844085343	1	11.3	1.1	470	101.66666667	99	1.0721311475	0.6855345912	159	73	-40	0	0	10	1	0	0	1	0	0	0	0	0	1	0	0	0	0	0	0	0	0	0	0	0	1	0
67	1	1	0	0	0	1	1	0	0	1	0	25.060043819	0	8.8	1.6	480	74.666666667	90	1.2455357143	0.9117647059	102	61	-917	0	0	38	0	0	0	0	1	0	0	0	0	1	0	0	0	0	0	0	0	0	0	0	0	1	0
61	0	1	1	1	0	1	1	0	0	1	0	15.418918286	1	10.8		300	83.333333333	92	1.056	0.6197183099	142	54	-1700	1	0	17	0	0	0	0	1	0	0	0	0	0	0	0	0	0	0	0	0	0	0	0	0	1	0
75	1	0	1	0	0	0	0	0	0	0	1	39.146462773	1	10.2	9.5	400	56		1.6785714286	1.2051282051	78	45		0	0	23	1	1	0	0	1	0	0	1	0	1	0	0	0	0	1	1	0	0	0	0	0	0	0
90	1	1	0	1	0	0	0	0	0	1	0	27.441475001	0	10.1	8.9	340	59.666666667		1.2402234637	0.8314606742	89	45	4769	0	0	31	0	1	0	0	1	0	0	1	0	0	0	0	0	0	0	0	0	0	0	0	1	0	0
78	0	0	1	0	0	0	0	0	0	0	0	23.705692573	1	10.8	0.7	360	114.66666667	99	1.125	0.8164556962	158	93	-940	0	0	18	0	0	0	0	1	0	0	0	0	1	0	0	0	0	0	0	0	0	0	0	0	1	0
57	0	0	1	0	0	1	0	0	0	0	0	35.107656576	1	10.5	1.9	350	109.33333333		1.1707317073	0.8205128205	156	86	1060	0	0		0	0	0	0	1	0	0	0	0	0	0	0	0	0	0	0	1	0	0	1	0	0	0
67	0	0	0	1	0	0	1	0	0	0	0	20.515086479	1	6.3	2.2	400	86	100	1	0.6825396825	126	66		0	0	25	1	0	0	0	1	0	0	0	0	0	0	0	0	0	0	0	0	0	0	0	0	1	0
33	0	0	0	0	0	0	0	0	0	0	0	35.956163385	0	13.1		470	100		1.15	0.9126984127	126	87	-2331	0	0	14	1	1	0	0	1	0	0	0	0	0	0	0	0	0	0	0	0	0	0	0	0	1	0
54	0	0	0	0	1	0	1	0	0	0	1	21.319241983	1	13.7		520	71.333333333		1.4859813084	1.06	100	57	703	0	0	25	0	1	0	0	1	0	0	0	0	0	0	0	0	0	0	0	0	0	0	0	0	1	0
61	0	1	0	0	0	0	1	0	0	0	0	19.794224622	1	10.9		420	83	97	1.1807228916	0.8099173554	121	64	-2451	0	0	21	0	0	0	1	0	0	0	0	0	0	1	0	0	0	0	0	0	0	0	1	0	1	0
69	1	0	0	0	0	1	1	0	0	1	0	40.080725323	0	11.2	3.7	450	77	94	1.4675324675	1.0970873786	103	64	500	0	0	28	1	0	0	0	1	0	0	0	0	0	0	0	0	0	0	0	0	0	0	0	0	0	0
78	0	0	0	1	0	1	1	0	0	1	0	26.429215811	1	10.8	4.8	450	77.666666667		1.4163090129	0.8527131783	129	52	550	0	1	32	0	1	0	0	1	0	0	0	0	0	0	0	0	0	0	0	0	0	0	0	0	1	0
58	0	0	0	0	0	1	1	0	0	1	0	42.235224147	0	10.2	2.3	480	59.333333333	96	1.3314606742	0.8977272727	88	45	920	0	0	21	1	1	0	0	1	0	0	1	0	0	0	0	0	0	0	0	0	0	0	0	1	0	0
48	0	0	0	0	1	0	0	0	0	1	0	18.254068766	1	11	0.5	340	64	81	1.78125	1.2391304348	92	50		0	0	22	1	1	0	0	1	0	0	0	0	0	0	0	0	0	0	0	0	0	0	0	1	1	0
49	0	0	0	0	0	0	0	0	0	0	0	21.627809555	1	12.5		440	102.66666667	97	0.9253246753	0.6985294118	136	86		0	0	13	0	0	0	0	1	0	0	0	0	0	0	0	0	0	1	0	0	0	0	0	0	1	0
56	0	0	1	0	0	0	0	0	0	0	0	30.515686031	0	15.9	1.5	500	82	96	1.0731707317	0.7586206897	116	65	-320	0	0	13	0	0	0	0	1	0	0	0	0	0	0	0	0	0	0	0	0	0	0	0	0	0	0
69	0	1	0	0	0	0	0	0	0	1	0	39.148024882	0	10.7	3.3	375	115.66666667	87	1.0634005764	0.8723404255	141	103	3720	0	0	23	1	0	0	0	1	0	0	0	0	0	0	0	0	0	0	0	0	0	0	0	0	0	0
62	1	0	0	1	1	1	1	1	0	0	0	40.564572107	1	8.2		420	62	97	1.0161290323	0.75	84	51	970	0	0	34	0	1	0	0	1	0	0	0	0	1	0	0	0	0	0	0	0	0	0	0	1	0	0
76	0	0	0	0	1	1	1	0	0	1	0	26.688522765	0	9.1	1.3	450	58.666666667	86	1.3125	0.8555555556	90	43		0	0	24	1	1	0	0	1	0	0	0	0	0	0	0	0	0	0	0	0	0	0	0	0	1	0
46	0	1	0	0	0	0	1	0	0	0	0	25.817447292	1	13.5	2.9	420	154	98	1	0.9277108434	166	148		0	0		0	0	0	0	1	0	0	0	0	0	0	0	0	0	0	0	0	0	0	0	1	1	0
74	1	1	0	0	0	0	0	0	0	1	0	24.210792223	0	10.3	9.8	400	77.333333333	90	1.1767241379	0.9285714286	98	67	800	0	0	28	1	1	0	0	1	0	0	1	0	0	0	0	0	0	0	1	0	0	0	0	0	1	0
59	1	0	1	0	0	1	0	0	0	0	0	50.26158937	0	8.8	2.8	365	44.333333333	81	2.2556390977	1.1235955056	89	22	-85	0	0	23	0	1	0	0	1	0	0	0	0	1	0	0	0	0	0	0	0	0	0	0	0	1	0
66	0	0	1	0	0	0	0	0	0	0	0	19.77728869	1	13.2		450	119.66666667	95	1.0027855153	0.7643312102	157	101	-2755	0	0	13	0	0	0	0	1	0	0	0	0	1	0	0	0	0	0	0	0	0	0	0	0	0	0
78	1	0	1	0	0	1	1	0	0	0	0	31.000062	0	7.8		325	72		1.0277777778	0.5692307692	130	43	1477	0	0	30	0	0	0	0	1	0	0	0	0	0	0	0	0	0	0	0	0	0	0	0	0	0	0
57	0	1	0	0	0	1	1	0	0	0	0	31.344507133	1	9.7	0.1	100	120	93	1.0416666667	0.78125	160	100	3714	0	0	17	0	0	0	0	1	0	0	0	0	0	0	0	0	0	0	0	0	0	0	0	1	1	0
33	1	0	1	0	0	1	0	0	0	0	0	87.769055021	0	10.1		450	98	100	1.1734693878	0.7467532468	154	70		0	0	17	1	1	0	0	1	0	0	0	0	1	0	0	0	0	0	0	0	0	0	0	0	0	0
82	0	1	0	0	0	0	0	0	0	0	0	33.475761396	0	11.5		350	88	94	1.1363636364	0.6756756757	148	58	1446	0	0	16	0	0	0	0	1	0	0	0	0	0	0	0	0	0	0	0	0	0	0	0	0	0	0
53	0	0	1	0	1	0	0	0	0	0	0	32.111345914	1	12		430	87	94	0.8275862069	0.5255474453	137	62	-1481	0	0	8	0	0	0	0	1	0	0	0	0	0	0	0	0	0	0	0	0	0	0	0	0	1	0
88	0	0	0	0	0	0	0	0	0	0	0	23.236378042	0	13.6		370	95.666666667		1.0243902439	0.9333333333	105	91	1003	0	0	11	1	1	0	0	1	0	0	0	0	0	0	0	0	0	0	0	0	0	0	0	0	1	0
64	1	1	1	0	0	0	0	0	0	0	0	33.816177693	0	12.9	2.8	450	63	94	2.0317460317	1.4712643678	87	51	380	0	0	20	1	0	0	0	1	0	0	0	0	0	0	0	0	0	0	0	0	0	0	0	0	0	0
49	0	0	0	0	0	0	0	0	0	0	0	31.316389163	0	11.8		450	87	95	1.183908046	0.8803418803	117	72	2580	0	0	10	1	1	0	0	1	0	0	0	0	0	0	0	0	0	0	0	0	0	0	0	0	1	0
58	0	1	1	0	0	0	0	0	0	0	0	30.302265094	0	14	1	380	65	97	1.2923076923	0.8659793814	97	49	43	0	0	11	1	0	0	0	1	0	0	0	0	0	0	0	0	0	0	0	0	0	0	0	0	1	0
78	0	0	0	0	0	0	0	0	0	0	0	27.379806913	0	12		500	70.333333333	96	1.4786729858	1.1428571429	91	60	-512	0	0	13	0	0	0	0	1	0	0	0	0	0	0	0	0	0	0	0	0	1	0	1	1	1	0
34	0	0	0	0	0	0	0	0	0	0	0	20.597331234	1	14.5		385	91.333333333		1.1167883212	0.7183098592	142	66	-875	0	0	22	0	1	0	0	1	0	0	0	0	0	0	0	0	0	0	0	0	0	0	0	0	1	0
57	1	0	1	0	0	1	0	0	0	0	0	71.919128469	1	14.4		420	102	96	1.0784313725	0.7746478873	142	82	-205	0	0	22	1	1	0	0	1	0	0	0	0	0	0	0	0	0	0	0	0	0	0	0	0	1	0
70	1	1	1	0	0	0	0	0	0	1	0	16.534338621	0	9.4		550	95	83	1.3684210526	1.2380952381	105	90	1100	0	0	17	0	0	0	0	1	0	0	0	0	1	0	0	0	0	0	0	0	0	0	0	1	0	0
57	0	1	1	0	0	0	0	0	0	0	0	36.609840015	1	9.8		350	126.33333333		0.9340369393	0.6519337017	181	99	1675	0	0	17	1	1	0	0	1	0	0	0	0	0	0	0	0	0	0	0	0	0	0	0	1	0	0
78	0	1	0	0	0	1	0	0	0	0	0	39.051466992	0	10.8		412	70.333333333	100	1.4786729858	1.0097087379	103	54	63	0	0	13	0	0	0	0	0	1	0	0	0	1	0	0	0	1	0	0	0	0	0	0	0	1	0
31	0	0	0	0	1	0	1	0	0	1	1	25.898582494	1	10.2	2.1	519	60	99	1.6	1.0434782609	92	44	435	1	0	11	0	0	1	1	0	0	0	1	0	0	0	0	0	0	0	0	0	1	0	0	1	1	0
59	0	0	0	1	1	0	1	0	0	0	0	26.292454952	1	8.1		500	83.333333333	97	1.152	0.7868852459	122	64	-420	0	0	19	1	0	1	0	1	0	0	0	0	1	0	0	0	0	1	1	0	0	0	0	0	0	0
80	0	0	0	0	0	0	0	0	0	0	0	30.792335077	1	8	0.5	500	99	94	0.8080808081	0.5161290323	155	71	-875	1	0	10	1	0	0	1	0	0	0	0	0	0	0	0	0	0	0	0	0	1	0	0	0	1	0
77	0	1	0	0	1	1	0	0	0	1	0	25.892295035	0	11.3	2.4	548	86.666666667	96	1.1653846154	0.6474358974	156	52	594	0	1	15	0	0	1	1	0	0	0	0	0	0	0	0	0	0	0	0	0	0	0	0	0	1	0
72	0	1	1	0	1	1	0	0	0	0	0	26.206711182	1	7.5	3.8	484	72	92	1.25	0.8823529412	102	57	-889	0	0	9	0	0	0	1	0	0	0	0	0	1	0	0	0	1	0	0	0	1	0	1	1	1	0
58	0	0	0	0	0	0	1	0	0	1	1	24.755464316	1	13.1	3.6	460	74.333333333	96	1.466367713	1.101010101	99	62	5450	0	0	12	0	0	0	1	0	0	0	1	0	0	0	0	0	0	0	1	0	0	0	0	0	0	0
71	0	0	0	0	0	1	0	0	0	0	0	30.814357417	1	9.3	0.9	324	98	99	0.6530612245	0.4050632911	158	68	871	1	1	15	1	0	1	1	0	0	0	0	0	0	0	0	0	0	0	1	0	0	0	0	0	0	0
55	0	0	0	0	0	0	0	0	0	1	0	23.73462785	1	12.6	8.4	406	63.333333333	99	1.9263157895	1.2978723404	94	48	2060	0	0	12	0	0	0	1	0	0	0	0	0	0	0	0	0	0	0	0	0	0	1	1	1	1	0
87	1	1	0	0	0	1	0	0	0	1	1	26.393430066	0	8.4	2.6	466	75.666666667	95	0.7929515419	0.5217391304	115	56		0	0	21	0	0	0	1	0	0	0	0	0	1	0	0	0	0	0	0	0	0	0	1	0	0	0
77	0	0	0	0	0	1	0	0	0	0	0	16.834755892	0	8.6	0.6	350	81.666666667	100	0.9795918367	0.6015037594	133	56	550	0	0	16	0	0	0	0	1	0	0	0	0	0	0	0	0	0	0	0	0	0	0	0	0	1	0
79	0	1	0	0	1	1	0	0	0	1	0		0	10.8	14.5	290	81.333333333	93	1.118852459	0.7	130	57	-5	0	0	14	1	0	1	1	0	0	0	0	0	0	0	0	0	0	0	0	0	0	0	0	0	1	0
57	0	0	0	0	0	1	1	0	0	1	0	34.656315198	0	4.1	3.9	414	96.666666667	100	0.9310344828	0.6	150	70	2784	1	0	24	0	0	0	1	0	0	0	0	0	0	0	0	0	0	1	0	0	0	0	1	0	0	0
33	0	0	0	0	0	0	0	0	0	0	0	28.218694885	1	9.5	3.5	536	125.33333333		0.9893617021	0.8157894737	152	112	-1369	0	0	9	1	0	0	1	0	0	0	0	0	0	0	0	0	0	0	0	0	0	0	1	0	0	0
66	0	0	0	0	0	0	0	0	0	0	0	27.76167474	0	6.6		500	91.333333333	97	1.1605839416	0.8153846154	130	72	-200	0	1	11	0	0	0	0	0	1	0	0	0	0	0	0	0	0	0	0	0	0	0	0	0	1	0
54	0	0	0	0	0	0	0	0	0	0	0	24.554041584	0	9.3	1.5	520	95	100	0.9894736842	0.7286821705	129	78	575	0	0	18	0	0	0	1	0	0	0	0	0	1	0	0	0	0	0	0	0	0	0	1	0	1	0
56	0	1	0	1	0	0	1	0	0	0	0	30.296038834	1	12.6	1.9	536	110.33333333		0.9879154079	0.6526946108	167	82	531	0	0	13	0	0	0	0	1	0	0	0	0	0	0	0	0	0	0	0	0	0	0	1	0	1	0
71	1	0	1	0	1	1	1	0	0	1	0	37.421503414	0	8.7	0.8	493	79.333333333	96	0.9831932773	0.6290322581	124	57	3029	0	0	15	0	0	0	1	0	0	0	0	0	0	0	0	0	0	0	0	0	0	0	0	0	1	0
90	0	0	0	0	0	1	1	0	0	0	0	27.459684191	0	9	7.1	358	77.333333333	92	1.0086206897	0.5735294118	136	48	447	0	0	28	0	0	0	1	0	0	0	0	0	0	0	0	0	0	0	1	0	0	0	0	0	1	0
53	0	0	0	0	0	0	1	0	0	1	0	24.190620135	0	9.2	0.4	348	79.666666667	97	0.7280334728	0.4715447154	123	58	2478	1	0	15	0	0	0	0	1	0	0	1	0	0	0	0	0	0	0	0	0	0	0	1	0	0	0
66	1	0	1	0	0	0	1	0	0	1	0	41.505968779	0	10.1	1	397	108.33333333	73	0.9230769231	0.5780346821	173	76	1675	0	0	12	0	0	0	1	0	0	0	0	0	0	0	0	0	0	0	0	0	0	0	1	0	1	0
52	0	0	0	0	0	0	1	0	0	0	0	31.220506885	1	7.7	1.3	511	129.66666667	99	0.8020565553	0.6081871345	171	109	-2877	0	0	10	0	0	0	1	0	0	0	0	0	0	0	0	0	0	0	0	0	0	0	1	0	1	0
60	0	0	0	0	0	0	0	0	0	1	0	27.936507937	0	8.6	1.4	369	91.666666667	94	1.4618181818	1.1652173913	115	80	-2355	0	0	13	1	0	0	1	0	0	0	0	0	1	0	0	0	0	0	0	0	0	0	1	0	1	0
71	1	0	1	0	1	1	1	0	0	1	0	40.205182451	0	8.7	0.8	493	64.333333333	96	1.1191709845	0.808988764	89	52	1939	0	0	28	0	0	0	1	0	0	0	1	0	0	0	0	0	0	0	0	0	0	0	0	0	1	0
75	0	0	0	0	0	1	0	0	0	1	0	17.979520258	0	5.8	12.1	299	60.333333333	98	2.0552486188	1.5696202532	79	51	1000	0	0	18	0	0	0	1	0	0	0	0	0	0	0	0	0	0	0	0	0	0	0	1	1	1	0
32	0	0	0	0	0	0	1	0	0	0	0	46.879685596	0		4.44	509	85	97	1.3058823529	0.9024390244	123	66	-50	1	0	15	1	0	1	1	0	0	0	0	0	0	0	0	0	0	0	0	0	0	0	0	0	1	0
67	0	0	0	0	0	1	1	0	0	0	0	37.383160933	0	8		541	116.33333333		0.7650429799	0.4659685864	191	79	-300	0	0	15	0	0	1	1	0	0	0	0	0	0	0	0	0	0	0	0	0	0	0	0	0	1	0
53	0	0	0	0	1	0	0	0	0	0	0	22.818980549	1	12.5	1.1	297	59.333333333	93	1.702247191	1.2317073171	82	48	-2600	0	0	15	1	0	0	1	0	0	0	0	0	0	0	0	0	0	0	0	0	0	0	1	0	1	0
71	1	0	0	0	0	0	1	1	0	0	1	50.78125	1	6.7	4.1	346	86.333333333	100	1.1235521236	1.2045454545	88	78	4625	1	1	12	0	0	0	1	0	0	0	1	0	1	0	0	0	0	0	0	0	0	0	1	1	1	0
43	0	0	0	0	0	0	0	0	0	0	0	22.086809776	1	6.2	0.8	500	87.666666667	100	1.4258555133	0.9689922481	129	67	28	1	0	11	0	0	0	1	0	0	0	0	0	0	0	0	0	0	0	0	0	0	0	1	0	1	0
83	1	0	1	0	0	1	0	0	0	1	0	21.123013389	0			566	80.666666667	94	0.9669421488	0.6290322581	124	59	1804	0	0		0	0	1	1	0	0	0	0	0	0	0	0	0	0	1	1	0	0	0	0	1	1	0
32	1	0	1	0	0	1	0	0	0	1	0	21.089484796	0	10.2	0.7	621	89.333333333	100	1.6007462687	1.0514705882	136	66	-470	0	0	13	0	0	0	1	0	0	0	0	0	0	0	0	0	0	0	0	0	0	0	1	0	1	0
56	0	0	0	0	0	0	0	0	0	1	0	18.13896864	0	7.3		498	40.666666667	100	2.1147540984	1.4827586207	58	32	-607	1	0	10	0	0	0	1	0	0	0	0	0	0	0	0	0	0	0	0	0	0	0	0	0	1	0
53	0	0	0	1	0	0	0	1	0	1	0	22.196876282	0	7.6	10	378	56	100	1.5714285714	1.0731707317	82	43		0	0	22	0	0	1	1	0	0	0	1	0	0	0	0	0	0	0	0	0	0	0	0	1	1	0
52	1	0	1	0	0	1	0	0	0	1	0	21.224180859	0	8.2	2.7	629	95	100	0.9368421053	0.7235772358	123	81	3789.2	0	0	17	0	0	0	1	0	0	0	1	0	0	0	0	0	0	0	1	0	0	0	0	1	1	0
81	0	0	0	0	0	0	0	0	0	0	1	22.589551436	0	5.7	6.5	524	46.666666667	96	2.2285714286	1.3684210526	76	32	165	0	0	10	0	0	0	1	0	0	1	0	0	0	0	0	0	0	0	0	1	1	0	0	1	0	0
89	0	1	1	1	0	0	0	1	0	1	0	19.879102601	0	8.5	0.6	340	103	99	0.8252427184	0.5151515152	165	72	0	0	0	23	1	0	1	1	0	0	0	0	0	0	0	0	0	0	0	0	0	0	0	0	0	1	0
53	1	0	0	0	0	0	0	0	1	1	0	26.027582477	0	12.4	2.2	640	75.666666667	90	1.6916299559	1.3473684211	95	66	460	0	1	16	1	0	0	0	1	1	0	0	0	0	0	0	0	0	0	0	0	0	0	0	0	1	0
65	1	1	0	0	0	0	0	0	0	0	0	28.282828283	0	12.3	2.4	452	64	86	0.96875	0.6595744681	94	49	-240	0	0	19	0	0	1	0	1	0	0	0	1	1	0	0	0	0	0	0	0	0	0	0	0	1	0
70	0	1	1	0	0	1	0	0	0	0	0	41.025350837	0	10.2	1.4	562	72.333333333	95	1.4377880184	1.0947368421	95	61	3670	1	1	7	0	0	1	0	1	0	0	1	0	1	0	0	0	0	0	0	0	0	0	0	0	1	0
85	1	1	0	0	0	1	1	0	0	0	0	32.11565097	0	10	4.4	389	70.666666667	100	0.9764150943	0.5564516129	124	44	482	1	0	15	0	0	1	1	0	0	0	1	0	1	0	0	0	0	0	0	0	0	1	0	0	1	0
59	0	1	0	0	0	1	1	0	0	0	0	34.800814848	0	10.8	1.3	448	128	98	0.75	0.578313253	166	109	0	0	0	20	0	0	1	1	0	0	0	0	0	1	0	0	0	1	1	1	1	0	0	0	0	1	0
73	0	0	0	0	0	0	1	1	0	0	0	31.633963215	0	9.2	0.6	587	78.333333333	100	1.1489361702	0.6293706294	143	46	-2457	0	0	21	0	0	1	0	1	0	0	0	0	0	0	0	0	0	1	1	0	0	0	0	0	0	0
55	0	0	0	0	0	0	0	0	0	1	1	15.586995624	1	9.2	1.4	426	74.333333333	80	1.2242152466	0.8834951456	103	60	4424	0	0	14	0	0	1	0	1	0	0	1	0	0	0	0	0	0	0	1	0	1	0	0	0	1	0
73	0	0	0	0	0	0	0	0	0	0	0	36.511047276	1	8.7	1	545	77.333333333	97	0.8146551724	0.525	120	56	-3556	0	0		0	0	0	1	0	0	0	0	0	1	0	0	0	0	0	0	0	0	0	1	0	1	0
27	0	0	0	0	0	0	0	0	0	0	0	23.177226814	0	11.2	0.9	418	99	98	0.9393939394	0.6888888889	135	81	-2967	0	0	3	0	0	1	1	0	0	0	0	0	0	0	0	0	0	0	0	0	0	0	0	0	0	0
51	0	0	0	0	0	1	0	0	0	0	0	43.890625	0	9	0.7	450	99.666666667	92	1.0635451505	0.8217054264	129	85	2138	0	0	8	0	0	1	1	0	0	0	0	0	1	0	0	0	0	0	0	0	0	0	1	0	0	0
81	1	1	1	0	0	0	0	0	0	0	0	25.027582122	1	9.8	1.5	437	96	70	0.8958333333	0.5584415584	154	67	-2363	0	0	14	0	0	1	1	0	0	0	1	1	1	0	0	0	0	0	0	0	0	0	0	0	1	0
77	0	0	0	0	0	0	0	0	0	0	0	22.892819979	1	9.9	0.6	405	107.66666667	93	0.8730650155	0.5081081081	185	69	-2413	0	0	12	1	0	0	1	0	0	0	0	0	1	0	0	0	0	0	1	0	0	0	0	0	0	0
67	1	1	1	0	0	0	0	0	0	0	0	42.12244898	1	8.4	0.9	509	117.33333333	94	0.6051136364	0.3198198198	222	65	-2638	0	0	18	0	0	1	1	0	0	0	0	0	1	0	0	0	0	0	1	0	0	0	0	0	1	0
29	0	1	0	0	0	0	0	0	0	0	0	28.490219459	1	10.3	1.4	605	70	100	1.3142857143	0.92	100	55	-3140	0	0	7	0	0	0	1	0	0	0	0	0	0	0	0	0	1	0	0	0	0	0	1	1	1	0
70	0	1	1	0	0	0	0	0	0	0	0	21.889644747	1	9.7	5.8		66.666666667	95	1.56	1.04	100	50	-675	0	0	13	0	0	1	1	0	0	0	0	0	1	0	0	0	0	0	1	0	0	0	0	0	1	0
73	0	0	0	0	0	0	0	0	0	0	0	28.40892909	1	9.9	0.9	490	87	99	1.0689655172	0.6595744681	141	60	-4315	0	0	7	0	0	1	1	0	0	0	1	0	1	0	0	0	0	0	0	0	0	0	0	0	0	0
61	1	0	0	0	1	0	1	1	1	1	0	26.956823633	1	7.5	0.6	378	79.666666667	100	1.769874477	1.2477876106	113	63	-740	0	0	20	0	0	1	1	0	0	0	0	0	1	0	0	0	0	0	0	0	0	0	0	0	0	0
72	1	0	0	0	0	0	1	0	0	0	0	29.864958449	0	9.4	1.2	310	72.666666667	96	1.5412844037	1.0566037736	106	56	758	0	0	19	0	0	1	1	0	0	0	0	0	1	0	0	0	0	0	1	0	0	0	0	0	0	0
66	0	0	1	0	0	0	0	0	0	0	0	21.542403553	1	9.2	0.5	478	93	99	1.3010752688	0.7610062893	159	60	-2899	0	0	10	0	0	1	1	0	0	0	0	0	1	0	0	0	0	0	0	0	0	0	0	0	1	0
63	0	0	1	0	0	0	0	0	0	0	0	28.662131519	1	9.2	1.7	207	85	95	1.4352941176	1.0990990991	111	72	-216	1	0	17	0	0	0	1	0	0	0	0	0	1	0	0	0	0	0	0	0	0	0	1	0	0	0
62	0	0	0	0	0	0	0	0	0	0	0	26.445051895	1	9.5	0.9	545	92	93	1.0108695652	0.6940298507	134	71	660	0	0	10	0	0	0	0	1	0	0	0	0	0	0	0	0	0	0	1	0	0	0	1	0	1	0
55	1	0	0	0	0	0	0	0	0	1	0	18.216602776	0	8.3	1	250	69.333333333	75	2.0769230769	1.44	100	54	-394	0	0	10	1	0	0	1	0	0	0	0	0	1	0	0	0	0	0	1	0	0	0	0	0	1	0
71	0	1	0	0	0	1	0	0	0	0	0	37.641254849	1	8.9	5.7	420	62.666666667	99	1.420212766	1.0853658537	82	53	-2902.6	0	0	19	0	0	1	1	0	0	0	1	1	1	0	0	0	0	0	0	0	0	1	0	0	0	0
43	1	1	0	0	0	0	1	0	1	0	0	36.310430291	1	8.5	1.1	552	89	92	0.808988764	0.7422680412	97	85	-2960	0	0	14	0	0	1	1	0	0	0	1	0	1	0	0	0	0	0	0	0	0	0	0	0	0	0
60	1	0	1	0	0	1	0	0	0	1	0	29.387755102	1	7.7	0.7	508	81	100	1.2716049383	0.8803418803	117	63	-173	0	0	10	0	1	0	1	0	0	0	0	0	0	0	0	0	0	1	0	0	0	0	0	0	0	0
54	0	0	0	0	1	0	0	0	0	0	0	22.777777778	1	9.9	0.9	471	102.33333333	98	1.2801302932	0.9424460432	139	84	-1073	1	0	15	0	0	1	1	0	0	0	0	0	0	0	0	0	0	0	1	0	0	0	0	0	0	0
80	1	1	0	0	0	1	1	0	0	0	0	24.301523975	0	8.2	0.7	474	69.666666667	100	1.2918660287	0.796460177	113	48	-787	0	0	24	1	0	0	1	0	0	0	1	0	0	0	0	0	0	0	0	0	0	0	0	0	1	0
49	0	1	0	0	0	0	0	0	0	0	0	23.19906862	1	9.2	0.6	547	60.333333333	98	1.3093922652	0.8681318681	91	45	-2935	1	0	6	1	0	1	0	1	0	0	0	0	0	1	0	0	1	1	0	1	0	0	0	0	1	1
65	1	0	0	0	0	1	0	0	0	0	0	34.041028397	0	13.6		602	83	99	0.8554216867	0.5867768595	121	64	-250	0	0	7	0	0	0	1	0	0	0	0	0	0	0	0	0	0	0	1	0	0	0	0	0	1	1
55	0	0	0	0	0	0	1	1	0	1	0	21.814169307	0	8.6	1.3	385	112	89	1	0.7088607595	158	89	866	1	0	20	0	0	1	1	0	0	0	0	0	0	0	0	0	0	0	0	1	0	0	0	0	1	0
57	1	1	0	0	0	1	0	0	0	0	0	37.08320557	0	10.3	1.7	348	88.666666667	97	1.1954887218	0.6883116883	154	56	713	1	0	9	0	0	1	1	0	0	0	1	0	0	0	0	0	0	0	0	0	0	0	0	0	0	0
87	1	1	1	0	0	1	1	0	0	1	0	38.155538471	0	8.7	0.8	456	73.666666667	100	1.2488687783	0.7479674797	123	49	-1306	0	0	21	1	0	0	1	0	0	0	0	0	1	0	0	0	1	1	1	0	0	0	0	0	0	0
62	0	0	1	0	0	0	0	0	0	0	0	29.624709853	0	9.5		350	85.333333333	100	1.13671875	0.7461538462	130	63	-1500	0	0	9	0	0	0	0	0	1	0	0	0	0	0	0	0	0	1	0	1	0	0	0	0	1	0
71	0	1	0	0	0	0	1	0	0	0	0	28.988855189	0	9.3	1	524	91.333333333	92	0.897810219	0.5189873418	158	58	-3267	0	0	11	0	0	1	0	1	0	0	0	0	1	0	0	0	1	0	1	0	0	0	0	0	0	0
64	1	0	0	0	0	1	1	0	0	0	0	19.040887783	1	7.6	2	561	85	100	0.9882352941	0.6043165468	139	58	-890	0	0	21	1	0	1	1	0	0	0	1	1	1	0	0	0	1	0	0	0	0	0	0	0	0	0
74	1	1	0	0	0	0	0	1	0	0	0	32.932338054	0	9.3	1	427	79	94	1.0126582278	0.6015037594	133	52	-2390	0	0	16	0	0	0	1	0	0	0	1	0	1	0	0	0	0	0	0	0	0	0	1	0	0	0
56	1	0	0	0	0	1	1	1	1	0	0	25.752518983	0	8.8	2.8	409	94	97	1.0638297872	0.7142857143	140	71	-1570	0	0	16	0	0	0	1	0	0	0	0	0	0	0	0	0	0	0	0	1	0	0	1	0	1	0
44	1	0	0	0	0	1	1	0	0	0	0	31.180722131	0	7.1	1.3	470	123.66666667	99	1.2129380054	0.8474576271	177	97	-821	0	0	18	0	0	1	1	0	0	0	0	0	1	0	0	0	0	0	0	0	0	0	0	0	1	1
71	1	0	0	0	0	1	1	1	0	0	0	22.79477551	1	8.8	11.1	816	74.666666667	100	1.1919642857	0.7295081967	122	51	-2236	1	0	19	0	0	0	1	0	0	0	1	1	0	0	0	0	0	0	0	0	0	1	0	0	1	0
75	1	1	1	0	0	1	1	0	0	0	0	31.627018801	0	10	0.6	527	76	99			140	44	-1533	0	0	18	0	0	1	0	1	0	0	0	0	1	1	0	0	1	0	1	0	0	0	0	0	0	0
62	0	1	0	0	0	1	1	0	0	0	0	26.30485183	0	11.4	1.6	474	87.333333333	98	1.2709923664	0.9736842105	114	74	-357	0	0	12	0	0	1	1	0	0	0	0	0	1	0	0	0	0	0	0	0	0	0	0	1	1	0
68	1	1	0	0	0	0	0	0	0	0	0	20.118069071	0	7.2	0.5	537	60.666666667	100	1.0549450549	0.8	80	51	-275	0	0	23	0	0	1	1	0	0	0	0	0	0	1	0	0	0	0	0	0	0	0	0	0	1	0
69	1	1	1	0	0	0	0	0	0	0	0	24.507861012	1	7.8	2.5	459	76.333333333	99	0.7336244541	0.4869565217	115	57	-1627	0	0	14	0	0	1	1	0	0	0	0	0	1	0	0	0	0	0	0	0	0	0	0	0	1	0
65	0	1	1	0	0	0	0	0	0	0	0	25.116376763	0	8.4		529	100.33333333	98	0.7873754153	0.6030534351	131	85	-975	1	0	12	0	0	1	1	0	0	0	0	0	0	0	0	0	0	0	0	0	0	0	0	0	0	0
60	0	1	1	0	0	1	1	0	0	0	0	25.371428571	0	9	1.4	463	67.666666667	94	1.197044335	0.786407767	103	50	-2050	0	0	15	1	0	1	1	0	0	0	0	0	1	0	0	0	0	0	1	0	1	0	0	0	0	0
56	1	0	0	0	0	1	1	1	0	0	0	37.87857212	0	7.8	1.7	347	77	99	1.3636363636	0.9292035398	113	59	448	0	0	18	1	0	1	1	0	0	0	1	0	0	0	0	0	1	0	0	0	0	0	1	0	0	0
88	1	1	0	0	0	0	1	0	0	0	0	32.297146867	0	9.5	2.3	390	76.666666667	97	0.8347826087	0.5423728814	118	56	974	1	0	19	0	0	1	1	0	0	0	0	0	1	0	0	0	0	0	0	0	1	0	0	0	1	0
54	1	1	0	0	0	1	0	0	0	0	0	34.268392883	0	8.5	0.6	784	118.66666667	86	0.8511235955	0.5674157303	178	89	2590	1	0	10	0	0	1	0	1	0	0	0	0	0	0	0	0	1	0	0	0	0	0	0	0	0	0
32	0	0	0	0	0	0	0	0	0	0	0	37.578125	0	7.7		471	77.666666667	97	1.0944206009	0.7142857143	119	57	-953	0	0	2	0	1	1	1	0	0	0	0	0	1	0	0	0	0	0	0	0	0	0	0	0	0	0
74	1	0	0	0	0	0	0	0	0	0	0	35.39700957	0	11.6	8.4	424	101.66666667	96	1.2295081967	0.9259259259	135	85	0	0	0	14	0	0	0	1	0	0	0	0	0	0	0	0	0	0	0	0	0	0	0	1	0	0	0
69	1	1	0	0	0	1	1	0	0	0	0	35.546875	0	8.2	0.6	364	70.666666667	100	0.9339622642	0.6226415094	106	53	-810	0	0	20	0	0	1	1	0	0	0	0	1	1	0	0	0	0	0	0	0	0	0	0	0	1	0
63	1	1	0	0	0	1	0	0	0	0	0	38.068892005	0	11.4	3.3	324	77.333333333	97	1.0344827586	0.6153846154	130	51	-630	1	0	8	0	0	1	1	0	0	0	1	0	1	0	0	0	0	0	0	0	0	1	0	0	0	0
64	1	1	1	1	1	1	0	1	0	1	0	25.593629155	0	9.3	4.6	554	67.666666667	98	1.4482758621	1.0537634409	93	55	0	0	0	23	0	0	1	1	0	0	0	0	0	0	0	0	0	0	0	0	0	1	0	0	0	1	0
81	1	1	0	0	0	0	0	0	0	0	0	34.132107349	0	9.3	1.3	286	81	98	1.0987654321	0.6054421769	147	48	-3009	0	0	13	0	0	1	1	0	0	0	1	0	1	0	0	0	0	0	1	0	0	0	0	0	1	0
66	1	1	0	0	0	0	1	1	0	1	0	34.910959598	1	9.2	1.5	524	74.666666667	98	0.9241071429	0.6052631579	114	55	-556	0	0	24	0	0	0	1	0	0	0	1	0	0	0	0	0	0	0	0	0	0	0	0	0	1	0
54	0	0	0	1	0	0	1	1	0	0	0		1	9.1	0.7	514	72.333333333	100	1.2718894009	0.8288288288	111	53	-1640	0	1	14	0	0	1	1	0	0	0	0	0	0	0	0	0	0	1	0	0	0	0	0	0	0	0
41	0	0	0	0	0	0	0	0	0	0	0	29.049732002	1	9.1	0.9	438	112.33333333		1.0682492582	0.6030150754	199	69	-1376.2	0	0	5	0	0	1	1	0	0	0	0	0	1	0	0	0	0	1	1	0	0	0	0	0	1	0
63	0	0	1	0	0	0	0	0	0	0	0	26.429187015	0	12.9	1.8	519	101.66666667	98	0.8557377049	0.5612903226	155	75	-1366	0	1	11	0	0	1	1	0	0	0	0	0	0	0	0	0	0	0	0	1	0	0	0	0	1	0
65	1	0	0	1	0	0	0	1	0	0	0	20.537541075	0	9.4	0.4	367	97.666666667	100	0.7883959044	0.5238095238	147	73	-2823	0	0	9	0	0	0	1	0	0	0	1	0	0	0	0	0	0	0	0	0	0	0	1	0	0	0
81	0	1	1	0	0	0	0	0	0	0	0	36.266589498	0	10.6	2	395	64.333333333	93	1.2435233161	0.8791208791	91	51	1575	1	0	8	0	0	0	1	0	0	0	0	0	0	0	0	0	0	0	0	0	0	1	0	0	1	1
70	1	1	1	0	0	0	1	0	0	0	0	51.11882716	0	9.3	0.7	340	101.33333333	98	1.0361842105	0.7094594595	148	78	-1085	0	0	10	1	0	0	1	0	0	0	0	0	0	0	0	0	0	0	0	1	0	0	0	0	1	0
36	0	0	0	0	0	0	0	0	0	0	0	38.092173091	0	8.2		537	72.666666667	99	1.1422018349	0.7410714286	112	53	-1648.4	1	0	16	0	1	0	1	0	0	0	1	0	1	0	0	0	0	0	0	0	0	0	1	0	1	0
20	0	0	0	0	0	0	1	0	0	0	0	41.380989087	0	8.7	0.7	384	108.66666667	99	0.9294478528	0.5611111111	180	73	-2640	0	0	6	0	0	1	0	1	0	0	0	0	1	0	0	0	0	1	0	1	0	0	1	0	1	0
31	0	0	0	0	0	0	0	0	0	0	0	18.765432099	1	6.1	0.8	600	72.666666667	82	1.0871559633	0.6929824561	114	52	-834	0	0	11	0	0	1	1	0	0	0	0	0	1	0	0	0	0	0	0	0	0	0	0	0	0	0
74	0	0	0	0	0	0	0	0	0	1	0	26.628921002	0	11.4	0.9	504	68	97	1.4117647059	1.0666666667	90	57	-558	0	0	27	0	0	0	0	1	0	0	0	0	0	0	0	0	0	0	0	0	0	0	0	0	1	0
50	0	0	0	0	0	0	1	1	0	0	1	18.38210264	0	7.7	1.5	338	50	100	1.3	0.7926829268	82	34	-993	1	0	15	0	0	1	1	0	0	0	0	0	0	0	0	0	0	0	0	0	1	0	0	0	1	0
58	0	1	1	0	0	0	0	0	0	0	0	31.363063744	0	9.2	1.5	322	66	95	1.5606060606	1.2261904762	84	57	-2516	0	0	14	0	0	1	1	0	0	0	0	0	1	0	0	0	1	0	0	0	0	0	0	0	1	0
74	1	1	1	0	0	0	0	0	0	0	0	26.128623686	0	9.6	0.9	384	86	100	0.8837209302	0.6129032258	124	67	-532	0	0	9	0	0	0	1	0	0	0	0	0	1	0	0	0	0	0	0	1	0	0	1	0	1	0
63	0	1	0	0	0	0	0	0	0	0	0	35.894270382	0	9.3	1	465	108.33333333	99	1.2369230769	0.924137931	145	90	-206	0	0	12	0	0	1	1	0	0	0	1	0	1	0	0	0	0	0	0	1	0	0	0	0	1	0
74	0	0	1	0	0	0	0	0	0	0	0	27.552095921	0	11.9	1	522	98.666666667	93	0.8412162162	0.4770114943	174	61	-2048	0	0	11	0	0	0	1	0	0	0	0	0	1	0	0	0	0	0	1	1	0	0	1	0	0	0
75	0	1	0	0	0	0	0	0	0	0	0	23.957437231	0	9.3	1.3	291	87.666666667	96	1.0950570342	0.690647482	139	62	-3175	0	0	14	0	0	1	1	0	0	0	0	0	1	0	0	0	0	0	0	0	0	0	0	0	1	0
49	0	1	0	0	0	1	0	0	0	0	0	26.098046958	0	9.6	6.4	451	96	91	1.125	0.84375	128	80	-330	0	0	9	1	0	1	1	0	0	0	0	0	0	0	0	0	0	0	0	1	0	0	0	0	1	0
50	0	0	0	0	0	0	0	0	0	0	0	30.242790598	1	10.8	1.2	514	137.33333333	91	0.6917475728	0.475	200	106	-2250	0	0	11	0	0	0	1	0	0	0	0	0	0	0	0	0	1	0	0	0	0	0	1	0	1	0
50	0	0	0	0	0	0	0	0	0	0	0	30.242790598	1	10.8	1.2	514	137.33333333	91	0.6917475728	0.475	200	106	-2250	0	0	11	0	0	0	1	0	0	0	0	0	0	0	0	0	1	0	0	0	0	0	1	0	1	0
57	0	1	0	0	0	0	0	0	0	0	0	23.923308708	0	12.3	1.9	305	104.33333333	91	1.303514377	0.925170068	147	83	-1010	0	0	17	0	0	1	0	1	0	0	0	0	0	0	0	0	0	0	0	0	0	0	0	0	0	0
47	0	0	0	0	0	1	0	0	0	0	0	27.404788537	0	10.6	0.7	327	65	97	1.4615384615	1.0674157303	89	53	109	0	0	5	1	0	0	1	0	0	0	0	0	0	0	0	0	0	0	0	1	0	0	0	0	0	0
67	1	1	0	1	0	1	0	1	0	0	0	23.805300803	0	9.6	1.1	497	73.666666667	100	1.4117647059	0.9541284404	109	56	-1100	0	0	16	1	1	1	0	1	0	0	1	0	1	0	0	0	0	0	0	0	0	0	0	0	1	0
57	0	0	0	0	0	0	0	0	1	0	0	28.834589706	1	8.1	1.1	523	95.333333333	91	1.1748251748	0.7466666667	150	68	-4715	0	0	16	0	0	1	1	0	0	0	0	1	1	0	0	0	0	0	0	0	0	0	0	0	1	0
56	0	0	1	1	0	0	0	1	0	0	0	23.502141597	0	7.8	0.7	377	34.333333333	100	1.9223300971	1.1578947368	57	23	-256	1	0	18	0	0	1	1	0	0	0	1	0	0	0	0	0	0	0	1	0	0	0	0	0	1	0
62	0	1	1	0	0	0	1	0	0	0	0	32.856680087	0	9	1.2	400		98					-2546	0	0	7	1	0	0	1	0	0	0	0	0	1	0	0	0	0	0	1	0	0	0	0	0	1	0
75	0	0	0	0	0	0	0	0	0	0	0	33.384682154	1	9.5	1.8	522	61.666666667	99	1.5405405405	1.043956044	91	47	140	1	1	16	1	0	0	0	1	0	0	0	0	1	0	0	0	0	0	0	0	0	0	1	1	1	0
56	0	1	0	0	0	1	0	0	0	0	0	30.546242489	0	11.1	3.5	515	124.33333333		0.563002681	0.3664921466	191	91		0	0	16	0	0	1	0	1	0	0	0	0	0	0	0	0	0	0	0	0	0	0	0	0	0	0
63	1	1	0	0	0	1	0	0	1	0	0	22.197551811	1	8.2	1.8	627	71.666666667	99	1.6046511628	1.3218390805	87	64	-2680	0	0	10	0	0	0	1	0	0	0	1	1	1	0	0	0	0	0	1	0	0	0	1	0	1	0
36	0	0	0	1	0	0	0	1	0	1	0	24.530330466	0		0.5	663	91.333333333	97	0.9087591241	0.5845070423	142	66	0	0	1	10	0	0	1	1	0	0	0	0	0	0	0	0	0	0	0	0	1	0	0	0	0	1	0
23	0	0	0	0	0	0	0	0	0	1	0	30.302976287	0	8.6		350	81	98	1.2716049383	0.9279279279	111	66	725	0	0	5	1	1	0	1	0	0	0	0	0	0	0	0	0	0	0	0	0	0	0	0	0	0	0
97	1	1	0	0	0	0	1	0	0	1	0	23.464579801	0	8.4	6.5	450	74.666666667	83	1.5803571429	1.0925925926	108	58	1700	1	0	21	0	0	0	1	0	0	1	1	0	0	0	0	0	0	0	1	0	0	0	0	1	1	0
36	0	1	0	1	0	1	1	1	0	1	1	23.794840489	1	7.2	1.4	350	64.666666667	97	1.4845360825	1.0212765957	94	50		1	0	17	0	0	0	0	1	0	0	1	0	0	0	0	0	0	0	0	0	0	0	0	1	1	0
63	0	0	0	0	0	0	0	0	0	1	0	41.910740851	1	10.2	0.9	400	109.33333333	97	1.3902439024	1.0857142857	140	94	1100	0	0	19	0	0	1	1	0	0	0	0	0	0	0	0	0	0	0	0	0	0	0	0	0	1	0
66	0	0	0	0	0	0	0	0	0	1	0	15.625	1	8.8	0.8	400	102	87	1.0392156863	0.828125	128	89	-250	0	0	26	1	0	0	1	0	0	0	1	0	1	0	0	0	0	0	0	0	0	0	1	0	1	0
79	0	0	1	0	0	0	1	0	0	1	0	33.959183673	0	14.4	2.2	450	113.66666667	96	0.9413489736	0.6645962733	161	90	-532	0	0	15	0	0	1	0	1	0	0	0	0	0	0	0	0	0	0	0	0	0	0	0	0	1	0
71	1	0	0	1	0	1	0	1	0	1	0	27.829313544	0	10.9	8.3	450	96.666666667	94	0.8482758621	0.5189873418	158	66	0	0	0	30	0	0	1	1	0	0	0	1	0	0	0	0	0	0	0	0	1	0	0	0	0	1	1
77	1	1	1	0	0	0	0	0	0	0	0	24.382372979	0	12.2	13.6	450	88	95	0.9886363636	0.6796875	128	68	1500	0	0	22	1	0	0	0	1	0	0	0	0	0	0	0	0	0	0	0	0	0	0	0	0	1	0
69	0	1	0	0	0	0	1	0	0	1	0	21.777553339	0	9.6	1.5	500	81	94	1.6543209877	1.072	125	59	1340	0	0	26	1	0	0	1	0	0	0	0	0	0	0	0	0	0	0	0	0	0	0	0	0	1	0
51	1	0	0	0	0	0	0	0	0	0	0	42.928610059	0	11.6	2.9	400	82.666666667	95	1.5	0.9393939394	132	58	-500	0	0	8	0	0	0	1	0	0	0	0	0	0	0	0	0	0	0	0	0	0	0	1	0	1	0
70	0	0	0	0	0	1	0	0	0	0	0	26.5625	0	10.5		400	93	97	1.0215053763	0.6737588652	141	69	460	0	0	19	1	0	0	0	1	0	0	0	0	0	0	0	0	0	1	0	0	0	0	0	0	1	0
64	0	0	0	0	0	0	0	0	0	1	0	35.154137372	0	14.8	3.4	450	109.66666667	95	1.094224924	0.7100591716	169	80	0	0	0	8	0	0	1	1	0	0	0	0	0	1	0	0	0	0	0	0	0	0	0	1	0	1	0
32	0	0	0	0	0	0	0	0	0	1	0	26.175194521	0	13.4	1.41	350	84	94	1.4285714286	0.8823529412	136	58	0	0	0	6	1	0	0	1	0	0	0	0	0	0	0	0	0	0	0	0	0	0	0	0	0	1	0
57	0	0	0	0	0	0	0	0	0	1	0	26.448979592	0	11.8		500	90	98	1.4888888889	1.0634920635	126	72		0	0	9	1	0	0	1	0	0	0	0	0	0	0	0	0	0	0	0	0	0	0	0	0	1	0
97	1	1	0	0	0	0	1	0	0	0	0	26.365603029	0	8.4	6.5	500	75.666666667	99	1.6519823789	1.1061946903	113	57	400	0	0	29	1	0	0	1	0	0	0	0	0	0	0	0	0	0	0	1	0	0	0	0	0	1	1
67	0	1	0	0	0	0	1	0	0	1	0	19.362472659	0	11.3	1.7	325	85.666666667	90	1.2373540856	0.8907563025	119	69	1799	0	0	16	0	0	0	0	1	0	0	0	0	0	0	0	0	0	0	0	0	0	0	0	0	1	0
67	1	1	0	0	1	1	1	0	0	1	0	26.989619377	0	8.8	6.6	400	77.666666667	100	1.2746781116	0.8608695652	115	59	1351	1	1	15	1	1	1	0	1	0	0	1	0	0	0	0	0	0	0	0	0	0	0	0	1	0	0
61	0	0	0	0	0	1	0	0	0	1	0	30.555555556	0	7.6	0.7	470	81.666666667	95	0.8326530612	0.6017699115	113	66	-331	0	0	18	1	1	0	0	1	0	0	0	0	0	0	0	0	0	0	0	0	0	0	1	0	0	0
31	0	0	0	0	0	0	0	0	0	1	0	16.224986479	0	13	4.5	320	65.666666667	90	2.2081218274	1.5934065934	91	53	2300	0	0	20	0	0	1	0	1	0	0	0	0	0	0	0	0	0	0	0	0	0	0	0	0	0	0
36	1	0	0	1	0	1	0	1	0	1	1	18.365472911	0	7.5	1.4	350	66	98	1.3181818182	0.90625	96	51	1618	1	0	15	0	0	0	0	1	0	0	0	0	0	0	0	0	0	0	0	0	0	0	0	0	1	0
58	0	0	0	0	1	1	1	0	0	1	1	29.864958449	0	7.9	14.6	350	78.333333333	99	1.0212765957	0.6722689076	119	58	1900	0	0	27	0	0	0	0	1	0	0	1	0	1	0	0	0	0	0	0	0	0	1	0	1	1	0
69	0	0	0	1	0	1	0	1	0	1	0	38.408304498	0	8.1	19.3	450	72.333333333	100	1.4930875576	1.0693069307	101	58	0	1	1	26	1	0	0	0	1	0	0	1	0	0	0	0	0	0	1	0	0	0	0	0	0	1	0
72	0	0	1	0	0	0	0	0	0	1	0	27.379664684	1	10.3	1.3	450	83.666666667	98	1.374501992	0.9829059829	117	67	200	0	0	12	1	0	0	1	0	0	0	0	0	0	0	0	0	0	1	1	0	0	0	1	0	1	0
58	0	0	1	0	0	1	1	0	0	1	0	34.612244898	0		1.1	450	75	91	1.48	0.9652173913	115	55	-50	1	0	18	0	1	0	0	1	0	0	0	0	0	0	0	0	0	0	0	0	0	0	0	0	1	0
56	0	0	1	0	0	0	1	0	0	1	0	21.671258035	0	15.9	12.6	500	84.333333333		0.9960474308	0.641221374	131	61		0	0	23	0	0	0	0	0	1	0	0	0	0	0	0	0	0	0	1	0	0	0	0	0	0	0
75	0	1	0	0	0	1	1	1	0	1	0	26.264943847	0	9.6	1.2	500	81	85	1.1851851852	0.8347826087	115	64	-73	0	0	23	0	0	0	0	1	0	0	0	0	0	0	0	0	0	0	0	1	0	0	0	0	0	0
59	0	0	0	0	0	0	1	0	0	0	0	32.192904936	0	12.2	1.6	500	91.666666667	96	0.6545454545	0.4081632653	147	64	-394	0	0	6	0	0	0	1	0	0	0	0	0	0	0	0	0	0	0	0	1	0	0	1	0	1	0
68	0	1	1	0	0	0	0	0	0	0	0	37.252861602	0	12		600	103	99	1.0485436893	0.7248322148	149	80		0	0	10	0	0	0	0	1	0	0	0	0	0	0	0	0	0	0	0	1	0	0	0	0	0	0
76	0	1	0	1	0	0	1	0	0	0	0	28.90625	0	6.3	1.8	400	60.333333333	98	1.5248618785	1.1948051948	77	52	400	0	0	18	0	1	0	1	0	0	0	0	0	0	0	0	0	0	0	0	0	0	0	1	0	0	0
78	0	1	1	0	0	0	0	0	0	1	0	14.692378329	0	12.7	3.3	400	43	82	2.6279069767	1.7384615385	65	32	2460	0	0	17	0	0	0	1	0	0	0	1	0	0	0	0	0	0	0	1	0	0	0	1	0	0	0
65	1	0	0	0	0	0	1	0	0	1	0	26.573129252	0	10.2	2.2	400	85.666666667	88	1.6459143969	1.128	125	66	-214	0	0	14	0	0	0	1	0	0	0	0	0	0	0	0	0	0	0	0	0	0	0	1	0	0	0
62	1	1	0	0	0	0	0	0	0	1	0	33.203125	0	7.9	7	450	59	100	1.7966101695	1.191011236	89	44	-1950	0	0	18	0	0	1	1	0	0	0	0	0	1	0	0	0	0	1	1	0	0	0	0	0	0	0
77	0	0	0	0	0	0	0	0	0	0	0	22.205989774	0	10		600	91.666666667	92	1.1563636364	0.7210884354	147	64	1109	0	0	8	0	0	0	1	0	0	0	0	0	0	0	0	0	0	0	1	0	0	0	1	0	0	0
46	0	1	1	0	0	0	0	0	0	0	0	28.405504356	0	12.4		600	100.33333333	94	0.8671096346	0.5403726708	161	70	-157	0	0	6	0	0	0	0	1	0	0	0	0	0	0	0	0	0	0	0	0	0	0	1	0	1	0
76	0	1	0	0	0	0	0	0	0	0	0	19.145310568	1	9.7		550	53.666666667	98	1.5838509317	1.0240963855	83	39		0	0	10	0	0	0	0	1	0	0	0	0	0	0	0	0	0	1	0	0	0	0	1	0	1	0
56	0	1	0	0	0	1	0	0	0	0	0	36.720237896	1	12.5		450	126.66666667		0.9552631579	0.6505376344	186	97	1174	0	0	12	0	0	0	0	1	0	0	0	0	0	0	0	0	0	0	0	0	0	0	1	0	1	0
58	1	0	1	0	0	0	0	0	0	0	0	49.681960179	0	5.7	1	400	143	96	0.5104895105	0.4478527607	163	133		0	0	21	0	0	0	1	0	0	0	0	0	0	0	0	0	0	0	0	0	0	0	1	0	1	0
80	1	0	0	1	0	0	1	1	0	1	0	35.349072087	0	8.2		550	78.333333333		1.3404255319	0.8974358974	117	59	-555	0	0	18	0	0	0	0	1	0	0	0	0	1	0	0	0	0	0	0	1	0	0	0	0	0	0
61	0	0	0	0	1	0	0	0	0	0	0	22.992624444	0	10.4		450	114.33333333	90	1.0145772595	0.6705202312	173	85	212	0	0	9	0	0	0	0	1	0	0	0	0	0	0	0	0	0	1	0	0	0	0	1	0	1	0
80	1	1	1	0	0	0	1	0	0	1	0	25.259515571	0	12.6	2.9	400	60.333333333	97	1.773480663	1.1505376344	93	44		0	0	17	0	1	0	0	1	0	0	0	0	0	0	0	0	0	0	0	0	0	0	0	0	0	0
55	0	1	1	0	0	1	0	0	0	1	0	30.839002268	1	12.8		400	72.333333333	96	1.2304147465	0.8476190476	105	56		0	0	9	0	1	0	0	1	0	0	0	0	1	0	0	0	0	0	0	0	0	0	1	0	0	0
82	0	1	0	0	0	1	0	0	0	0	0	28.395061728	0	10.3		650	95.666666667	88	1.3275261324	0.875862069	145	71	4157	0	0	12	0	0	0	0	1	0	0	0	0	0	0	0	0	0	1	0	1	0	0	1	0	1	0
82	0	1	0	0	0	0	0	0	0	0	0	34.707760655	0	10.6		400	160	100	0.61875	0.5625	176	152	-796	0	0	14	0	0	0	1	0	0	0	0	0	0	0	0	0	0	1	0	1	0	0	1	0	1	0
30	0	0	0	0	0	0	0	0	0	1	0	22.663695272	1	8.5		480	117.66666667	94	1.0283286119	0.8461538462	143	105	1917	0	0	13	0	0	0	1	0	0	0	0	0	0	0	0	0	0	0	0	0	0	0	1	0	1	0
33	0	0	0	0	0	0	0	0	0	0	0	38.394069715	1	12.1		500	136	65	0.9558823529	0.625	208	100	969	0	0	3	0	1	1	0	1	0	0	0	0	0	0	0	0	0	0	0	0	0	0	1	0	1	0
79	0	0	1	0	0	0	0	0	0	0	0	20.715996247	1	11.2			92.666666667		0.8525179856	0.5266666667	150	64	-413	0	1	13	0	0	0	1	0	0	0	0	0	0	0	0	0	0	0	0	0	0	0	1	0	1	0
72	0	1	1	0	0	1	0	0	0	1	0	21.499596883	0	10.4		500	84.666666667		0.9212598425	0.5735294118	136	59	-1635	0	0	10	0	0	0	0	1	0	0	0	0	0	0	0	0	0	0	0	0	0	0	1	0	0	0
69	1	1	1	0	0	1	0	0	0	0	0	31.481481481	1	15		540	86.333333333	95	1.1814671815	0.9357798165	109	75		0	0	12	0	1	0	0	1	0	0	0	0	0	0	0	0	0	1	1	1	0	0	0	0	0	0
47	0	0	0	0	0	1	1	1	0	1	0	30.688993801	0	7.5		500	78.333333333		1.0723404255	0.6511627907	129	53	-1227	0	0	19	0	0	0	1	0	0	0	0	0	0	0	0	0	0	0	0	0	0	0	1	0	1	0
70	0	0	0	0	0	0	1	0	0	1	0	22.542660851	0	10.3	8.8	420	77	82	0.974025974	0.7894736842	95	68		0	0	19	0	0	0	0	1	0	0	0	0	0	0	0	0	0	0	0	1	0	0	0	0	1	0
57	0	0	1	0	0	0	0	0	0	1	0	23.201786135	0	7.4		400	92	96	1.2173913043	0.8888888889	126	75		0	0	17	1	1	0	0	1	0	0	0	0	0	0	0	0	0	0	0	0	0	0	0	1	1	0
71	0	0	1	0	0	0	0	0	0	0	0	28.804413972	0	17.3		380	132.33333333	96	0.9143576826	0.6612021858	183	107		0	0	12	0	1	0	0	1	0	0	0	0	0	0	0	0	0	0	0	0	0	0	1	0	0	0
60	1	1	1	0	0	1	0	0	0	0	0	41.240168998	0	13.6	0.6	550	105		0.9523809524	0.6711409396	149	83		0	0	7	1	1	0	1	0	0	0	0	0	1	0	0	0	0	0	0	0	0	0	0	0	0	0
64	0	1	0	0	0	0	0	0	0	0	0	25.93204775	1	13.1		430	149.66666667	97	0.8819599109	0.6567164179	201	124		0	0	22	0	1	0	0	1	0	0	0	0	0	0	0	0	0	0	0	0	0	0	1	0	0	0
33	0	0	0	0	0	0	0	0	0	0	0	18.463088939	1	12.4	2.1	350	72	100	0.8194444444	0.5784313725	102	57		0	0	8	0	1	0	0	1	0	0	0	0	0	0	0	0	0	0	0	0	0	0	1	0	1	0
56	0	0	1	0	1	0	0	0	0	0	1	22.464916252	0	5.6	8.2	500	63.333333333	100	1.6894736842	1.0094339623	106	42		1	0	11	1	1	0	0	1	0	0	0	0	0	0	0	0	0	0	0	0	0	0	0	1	1	0
60	0	1	0	0	0	0	0	0	0	0	0	30.132412856	1	12.5		500	116	100	0.5431034483	0.3987341772	158	95		0	0	17	0	1	0	0	1	0	0	0	0	0	0	0	0	0	1	0	0	0	0	1	0	1	0
65	0	1	0	0	0	1	1	0	0	0	0	22.265625	0	6.1		450	76.333333333		1.2576419214	0.9696969697	99	65		0	0	18	0	0	0	0	1	0	0	0	0	1	0	0	0	0	0	0	0	0	0	1	0	0	0
42	0	0	1	0	0	1	0	0	0	0	0	37.709786692	1	14		350	98.333333333	98	1.2	0.8137931034	145	75		0	0	3	1	1	0	0	1	0	0	0	0	0	0	0	0	0	0	0	0	0	0	1	0	0	0
85	0	1	0	0	0	1	0	0	0	0	0	29.946059892	0	8.1		350	73.333333333	95	1.0636363636	0.6290322581	124	48		0	0	12	0	0	0	0	1	0	0	0	0	0	0	0	0	0	0	0	0	0	0	0	0	0	0
53	1	1	0	0	0	0	0	0	0	0	0	30.611605118	0	13.5		500	144	100	0.7083333333	0.6144578313	166	133		0	0	7	0	0	0	1	0	0	0	0	0	1	1	0	0	0	0	0	0	0	0	0	0	1	0
73	0	1	0	0	0	0	0	0	0	0	0	27.981727149	0	8.7		450	83		1.843373494	1.3304347826	115	67	808	0	0	11	0	0	0	0	1	0	0	0	0	1	0	0	0	0	1	1	0	0	0	1	0	0	0
54	0	1	1	0	0	0	0	0	0	1	0	28.896758845	0	10.7	0.9		95		1.0421052632	0.7333333333	135	75		0	0	14	0	1	0	0	1	0	0	0	0	0	0	0	0	0	0	0	0	0	0	0	0	0	0
57	0	0	0	0	0	0	0	0	0	0	0	29.534493927	1	13.1		750	91		0.7802197802	0.4303030303	165	54	391	0	0	12	0	0	0	0	1	0	0	0	0	0	0	0	0	0	1	0	0	0	0	1	0	0	0
70	0	0	0	0	0	0	0	0	0	0	0	23.507805326	1	7.7		500	81	100	1.4691358025	0.9674796748	123	60	-1608	0	0	10	0	0	0	1	0	0	0	0	0	0	0	0	0	0	0	0	0	0	0	1	1	1	0
40	0	1	1	0	0	1	1	0	0	1	0	25.845717443	0	15	2.7	500	147.33333333	89	0.9977375566	0.5975609756	246	98		0	0	5	0	0	0	0	1	0	0	0	0	0	0	0	0	0	0	0	1	0	0	0	1	0	0
50	0	1	0	0	0	0	0	0	0	0	0	22.909142147	1	9.4		450	115	94	0.947826087	0.5891891892	185	80	-2601	0	0	6	0	1	0	0	1	0	0	0	0	0	0	0	0	0	0	0	0	0	0	1	0	1	0
63	0	1	0	0	0	0	0	0	0	0	0	37.853781137	1	10.8		500	187		0.5294117647	0.3852140078	257	152		0	0	3	0	1	0	0	1	0	0	0	0	0	0	0	0	1	0	0	0	0	0	1	0	0	1
77	0	0	0	0	0	0	0	0	0	0	0	23.699455683	1	9.8		350	107.66666667		1.5046439628	1.2	135	94	6509	0	0	9	0	0	0	0	1	0	0	0	0	1	0	0	0	0	0	1	1	0	0	1	0	1	0
75	0	0	0	0	0	0	0	0	0	0	0	26.455493042	0	12.5		550	73.666666667	96	1.4117647059	0.9719626168	107	57	-1165	0	0	9	1	1	0	0	1	0	0	0	0	1	0	0	0	0	1	0	0	0	0	0	0	1	0
69	0	1	1	0	0	0	0	0	0	0	0	16.119064516	0	11.2		500								0	0	5	0	0	0	0	1	0	0	0	0	0	0	0	0	0	0	0	1	1	0	1	1	0	0
78	0	1	0	0	0	0	0	0	0	0	0	24.38611081	1	5.3		450	65.333333333	96	1.6071428571	0.6907894737	152	22	2570	0	0	12	0	0	1	1	0	0	0	0	0	0	0	0	0	0	0	0	0	0	0	0	0	0	0
71	0	1	0	0	0	0	0	0	0	1	0	86.5703384	0	10	3.4	400	59	100	1.8983050847	1.3827160494	81	48	-814	0	0	17	0	1	0	0	1	0	0	1	0	1	0	0	0	0	0	0	0	0	0	0	0	0	0
88	0	0	0	0	0	0	0	0	0	0	0	23.219954649	0	11.4	2.3	400	86.666666667	100	1.2	0.6666666667	156	52		0	0	22	1	1	0	0	1	0	0	0	0	0	0	0	0	0	0	0	0	0	0	0	0	1	0
79	0	1	1	0	0	1	1	0	0	0	0	34.23354764	1	9.3		540	83.666666667	100	1.1666666667	0.858490566	119	66	-2002.2	1	0	13	0	1	0	0	1	0	0	0	0	1	0	0	0	0	1	0	1	0	0	0	0	0	0
50	0	0	0	0	1	0	1	0	0	0	1	44.540886591	1	7.6	2.6	610	106.33333333	100	1.2507836991	0.8364779874	159	80	9608.5	1	1	12	1	1	1	0	1	0	0	0	0	0	0	0	0	0	0	0	0	0	0	0	0	1	0
79	0	0	1	0	0	1	1	0	0	1	1	39.886425095	1	13.5	1.6	500	88	93	0.9659090909	0.685483871	124	70	5724.5	0	0	16	0	0	0	0	1	0	0	0	0	0	1	0	0	0	0	0	0	0	0	0	0	1	0
73	1	0	0	0	1	1	1	0	0	1	0	25.200186136	1	9.1		500	72.333333333	95	1.2857142857	0.8230088496	113	52		0	0		1	1	0	0	1	0	0	0	0	0	0	0	0	0	0	0	0	0	0	0	0	1	0
64	0	0	0	0	0	0	1	1	0	1	0	42.5390625	0	12.3		400	64	99	0.96875	0.5961538462	104	44	1356	0	0	23	1	1	0	0	1	0	0	1	0	0	0	0	0	0	0	1	0	0	0	0	0	0	0
81	0	1	0	0	0	0	1	0	0	1	0	34.083044983	1	8.6			75	100	1.1466666667	0.7747747748	111	57	2909	1	0	28	1	1	0	0	1	0	0	0	0	0	0	0	0	0	0	0	0	1	0	0	0	1	0
51	0	0	0	0	0	0	0	0	0	1	0	43.496744931	1	11.3		430	83.666666667	100	1.1115537849	0.8086956522	115	68	507	0	0	17	0	1	1	0	1	0	0	0	0	0	0	0	0	0	0	0	0	0	0	0	0	0	0
70	0	0	0	0	0	0	0	0	0	0	1	16.193771626	0	6.2	13.5	480	76.666666667	100	1.8652173913	1.5888888889	90	70	150	1	1	17	0	0	0	1	0	0	0	0	0	0	0	0	0	0	0	0	0	0	0	1	0	1	0
57	0	0	1	0	0	0	0	0	0	1	0	18.513925917	0	9.4	0.4	400	112.66666667	94	1.0562130178	0.7256097561	164	87	-125	0	0	25	0	0	0	1	0	0	0	0	0	0	0	0	0	0	0	0	0	0	0	0	0	1	0
67	1	0	0	0	1	1	0	0	0	0	0	27.381834049	0	8.6	1.6	420	62	98	0.7620578778	0.6638655462	84	51		0	0	34	1	1	1	0	1	0	0	0	0	1	0	0	0	0	0	0	1	0	0	0	0	1	0
58	0	0	0	0	1	0	1	0	0	0	0	41.875	0	6	2.4	530	97.333333333	89	1.0068493151	0.7313432836	134	79	916	0	0	24	1	0	0	0	1	0	0	0	0	1	0	0	1	0	0	0	0	0	0	0	0	0	0
68	1	0	0	0	0	0	1	0	0	1	0	41.343995842	0	9.1	13.2	340	70.666666667	95	0.9198113208	0.5909090909	110	51	5320	1	1	39	1	0	1	1	0	0	0	1	0	0	0	0	0	0	0	1	0	1	0	0	0	0	0
44	0	0	0	0	0	0	0	0	0	1	0	24.174115323	0	16.1		500	92.666666667	92	1.6726618705	1.2704918033	122	78	171	0	0	22	1	0	0	1	0	0	0	0	0	0	0	0	0	0	0	0	1	0	0	0	1	0	0
49	0	0	0	0	0	1	1	0	0	1	0	72.678644107	0	8.1	0.7	460	87.333333333	100	0.858778626	0.7352941176	102	80	4081	0	0	31	0	0	0	0	1	0	0	1	0	0	0	0	0	0	0	0	0	0	1	0	0	0	0
75	0	0	1	0	0	0	1	0	0	0	0	41.296296296	1	16.6	1.9	500	122.66666667	96	0.839673913	0.7253521127	142	113	2485	0	0	21	0	1	0	0	1	0	0	0	0	0	0	0	0	1	0	0	1	1	0	0	0	1	0
65	1	0	1	0	0	0	0	0	0	0	0	20.360987468	0	20.2	1.3	400	85	95	0.9294117647	0.6030534351	131	62	-550	0	0	29	1	1	0	0	1	0	0	0	0	0	0	0	0	0	0	0	0	0	0	0	0	1	0
61	0	0	0	0	0	1	1	0	0	1	0	31.108130348	1	9.5		330	75.666666667	100	1.281938326	0.7637795276	127	50	-1736	0	0		0	1	0	1	0	0	0	0	0	0	0	0	0	0	0	0	0	0	0	1	0	0	0
29	0	0	0	0	0	0	1	0	0	1	0	21.44170955	1	11.9	7.1	330	86				112	73	7538	0	0	23	0	1	1	0	1	0	0	1	0	0	0	0	0	0	0	0	0	1	0	0	1	0	0
75	0	0	1	0	0	1	0	0	0	1	0	26.413318133	1	7.3	0.9	550	72	100	1.1388888889	0.6833333333	120	48	-150	0	0	18	0	1	0	0	1	0	0	0	0	0	0	0	0	0	0	0	1	0	0	0	0	1	0
92	0	0	0	0	0	1	0	0	0	1	0	18.917400004	0			350	91.666666667	95	1.7007874016	1.4117647059	103	86	755	0	0	21	1	0	0	0	1	0	0	0	0	0	0	0	0	0	0	0	0	0	0	0	0	0	0
78	0	1	0	0	0	1	1	0	0	1	0	35.398567292	0	10.5	2.5	500	72.333333333	100	1.3824884793	1.0989010989	91	63	2403	0	1	34	1	1	1	0	1	0	0	0	0	1	0	0	0	0	0	0	0	0	0	0	0	0	0
74	1	0	0	0	1	0	1	0	0	1	0	27.382182629	0	7.9	4.8	550	95.666666667	95	0.7108013937	0.4689655172	145	71	2739	0	0	23	0	1	0	1	0	0	0	1	0	1	0	0	0	0	0	0	0	0	1	0	0	1	0
66	1	1	1	0	0	0	1	0	0	1	0	33.18146585	0	11	2.1	530	86.666666667	83	1.3961538462	1.0431034483	116	72	340	0	0	20	0	1	0	1	0	0	0	1	0	0	0	0	0	1	0	1	1	0	0	0	0	1	0
31	0	0	0	0	0	0	1	0	0	1	0	25.360018711	0	7.6	2.6	500	89	100	0.797752809	0.5867768595	121	73	-1602	1	0	18	0	1	1	1	0	0	0	1	0	0	0	0	0	0	0	0	0	0	0	0	0	1	0
68	1	1	1	0	0	1	0	0	0	1	0	35.871854972	1	12.6	1.9	550	114.66666667	87	1.011627907	0.7733333333	150	97	987	0	0	23	1	1	0	0	1	0	0	0	0	1	0	0	0	0	0	0	0	0	0	0	0	0	0
60	1	0	1	0	0	0	1	0	0	1	0	54.31634268	0	13.6	0.6	650	72	93	1.1805555556	0.7327586207	116	50	2372	0	0	27	0	0	0	0	1	0	0	1	0	0	0	0	0	0	0	0	0	0	0	0	0	1	0
50	0	0	0	0	1	0	1	0	0	0	1	38.038884193	1	11.4	1.4	610	82	100	1.3658536585	1.0566037736	106	70	1540	0	0	20	0	1	1	0	1	0	0	1	0	1	0	0	0	0	0	0	0	0	0	0	1	0	0
63	0	0	0	0	0	0	1	0	0	1	0	33.284465686	0	10	5	400	70	89	1.4714285714	1.1195652174	92	59	3880	0	0	21	0	1	0	0	1	0	0	1	0	0	0	0	0	0	0	0	0	1	1	0	0	1	0
61	0	1	0	0	1	1	1	0	0	0	0	39.034771947	0	8.1		499	97.666666667	93	0.9931740614	0.6783216783	143	75	-175	0	0	21	1	0	0	1	0	0	0	0	0	0	0	0	1	0	0	0	0	0	0	0	0	1	0
78	0	0	1	0	0	1	0	0	0	1	0	27.560503184	1	13.6		550	83	94	1.2168674699	0.7372262774	137	56	900	0	0	12	0	1	1	0	1	0	0	0	0	1	0	0	0	0	0	0	0	0	0	0	0	0	0
76	0	0	0	0	0	0	1	0	0	0	0	27.215125775	0	10.5	10.2	400	63.666666667	100	1.6492146597	0.9813084112	107	42	4340	0	0	27	1	1	0	0	1	0	0	0	0	0	0	0	0	0	0	0	0	0	0	0	0	0	0
72	0	1	0	0	0	0	1	0	0	1	0	24.38611081	1	7.5	2.9	470	116.33333333	95	2.087628866	1.35	155	97	3721	0	0	29	1	1	1	0	1	0	0	1	0	0	0	0	0	0	0	0	1	0	0	0	0	0	0
69	0	0	0	0	0	0	0	0	0	0	0	22.313278429	0	9.1		420	113.33333333	97	1.1029411765	0.8116883117	154	93	-2370	0	1	34	1	0	0	1	0	0	0	0	0	1	0	0	0	0	0	0	0	0	0	0	0	1	0
45	0	0	0	0	0	1	0	0	0	1	0	36.045563408	0	10.2	1	440	58.333333333	100	2.2457142857	1.4719101124	89	43	1804	0	0		1	1	1	1	0	0	0	0	0	1	0	0	0	0	0	0	0	1	0	0	0	1	0
47	0	0	0	0	0	1	1	0	0	1	0	65.830183925	0	10.6	7.3	430	70.666666667	86	1.6698113208	1.3409090909	88	62	3495	0	0	19	1	1	0	0	1	0	0	0	0	0	0	0	0	0	0	0	0	0	0	1	0	0	0
69	0	0	1	0	0	1	1	0	0	1	0	33.798678708	0	8.1	1.2	300	65	100	1.4153846154	0.9108910891	101	47	-200	0	0	21	0	1	1	1	0	0	0	0	0	0	0	0	0	0	0	0	0	0	0	0	0	1	0
67	0	0	0	0	1	0	1	0	0	1	1	23.169473308	0	7.8		500	64	100	1.703125	1.2111111111	90	51	5504	0	1	25	0	0	0	1	0	0	1	1	0	0	0	0	0	0	0	0	0	1	1	0	0	1	0
85	0	1	0	0	0	0	0	0	0	1	0	27.056122943	1	8.6		500	103.66666667	93	1.2636655949	0.7844311377	167	72	-200	0	0	17	0	0	0	0	1	0	0	0	0	0	0	0	0	0	0	0	1	0	0	1	0	0	0
72	0	0	0	0	0	1	1	1	0	1	0	27.994953949	1			550	101	98	0.8395904437	0.5899280576	137	83	-2166	0	0	30	1	1	0	0	1	0	0	0	0	0	0	0	0	0	0	1	0	0	0	0	0	0	0
83	1	0	0	0	0	0	1	0	0	1	0	32.133019866	0	8	1.7	380	88	95	1.0568181818	0.9117647059	102	81	-375	0	0	23	0	0	0	1	0	0	0	0	0	0	0	0	0	0	1	0	0	0	0	0	1	1	0
87	0	1	0	0	0	0	0	0	0	0	0	28.469444694	0			500	89.333333333		1.0970149254	0.8032786885	122	73	0	0	0		1	1	0	1	0	0	0	0	0	0	0	0	0	0	0	0	0	0	0	0	0	1	0
64	0	0	0	0	1	0	1	0	0	1	0	24.391987559	1	10.8	2.7	500	69	94	2.1449275362	1.3097345133	113	47	-380	0	0	12	0	0	0	0	1	0	0	0	0	0	0	0	0	0	0	0	0	0	0	0	0	1	0
96	0	0	0	0	0	0	1	0	0	0	0	23.828125	0	9.2	10.1	480	71.666666667	96	1.1860465116	0.8415841584	101	57	3521	0	0	22	0	1	0	0	1	0	1	1	0	0	0	0	0	0	0	1	1	1	0	0	1	0	1
61	0	0	0	0	0	0	1	0	0	0	0	28.458338278	1	16.4	1.6	500	27.333333333	99	4.8658536585	2.7708333333	48	17	2222	0	0	35	0	0	0	0	1	0	1	1	0	0	0	0	0	0	0	0	0	0	0	0	0	1	1
73	1	1	0	0	0	0	0	0	0	1	0	30.490775267	0	12.9	2.1	450	37.666666667		1.4765625	1.2115384615	73	20	1250	0	0	29	0	0	1	1	0	0	0	1	0	0	0	0	0	0	0	0	0	0	0	0	1	1	1
82	0	0	0	0	0	0	1	0	0	1	0	27.236913509	0	10.1		500	130.66666667	96	1.0790816327	0.9038461538	156	118	650	0	0	22	0	1	0	1	0	0	0	0	0	0	0	0	0	0	0	0	0	0	0	0	0	1	0
75	0	0	0	0	0	1	0	0	0	0	0	28.697200252	0	13.2		500	93	97	0.7351778656	0.4460431655	135	72	-481	0	0	11	0	0	1	1	0	0	0	0	0	1	1	0	0	0	1	0	1	0	0	0	0	1	0
62	0	0	0	0	0	0	0	0	0	0	0	36.313062033	1	12.6		420	90.333333333	94	1.0184501845	0.7479674797	123	74	-143	0	0	5	1	0	0	0	1	0	0	0	0	0	0	0	0	0	0	0	0	0	0	0	0	1	0
81	0	0	0	0	0	0	1	0	0	0	0	22.862534475	0	8		430	80.333333333	96	1.2946058091	0.9541284404	109	66	1578	0	0	18	0	0	1	0	1	0	0	0	0	0	0	0	0	0	0	0	1	0	0	0	0	1	0
60	0	0	0	0	0	0	1	0	0	1	0	29.863319265	1	8.7	3.7	580	86.666666667	99	1.35	1.17	100	80	134	0	0	18	1	1	0	0	1	0	0	1	0	0	0	0	0	0	0	0	0	0	1	0	0	0	0
63	0	0	0	0	1	0	1	0	0	1	0	36.377623776	1	10.5		510	61.666666667	98	1.2810810811	0.7523809524	105	40	2315	0	0	32	1	1	0	0	1	0	0	0	0	0	0	0	1	0	0	0	0	0	0	0	1	1	0
73	0	1	1	0	0	0	0	0	0	1	0	38.768576164	0	14.4	4.9	500	75.666666667	100	1.1497797357	0.7565217391	115	56	1332	0	0	11	1	1	0	0	1	0	0	0	0	0	0	0	0	0	0	0	0	0	0	0	0	0	0
79	0	0	1	0	0	0	0	0	0	0	0	27.24726975	0	10.4		450	86.666666667	98	1.0846153846	0.746031746	126	67	-1215	0	0	21	1	1	1	0	1	0	0	0	0	1	0	0	0	0	1	0	0	0	0	0	0	0	0
63	0	0	0	0	0	0	1	0	0	0	0	33.517636948	0			460	111.33333333	100	1.0598802395	0.7564102564	156	89	-435	0	0	16	0	1	0	1	0	0	0	0	0	0	0	0	0	0	0	0	0	0	0	0	0	1	0
42	0	0	0	0	1	0	1	0	0	1	0	29.386793467	0	14.3	12	480	57.333333333	97	1.9534883721	1.3333333333	84	44	69	0	0	36	0	1	1	1	0	0	0	0	0	0	0	0	0	0	0	0	0	1	0	0	0	1	0
67	0	0	0	0	1	0	1	0	0	0	0	21.230486685	0	6.1	1.8	470	91.333333333	100	0.996350365	0.7109375	128	73	1540	0	1	26	1	1	0	0	1	0	0	0	0	0	0	0	0	0	1	0	0	0	0	0	0	1	0
68	0	1	0	0	0	1	1	0	0	1	0	42.552287008	0	14.3	5.4	400	66.666666667	98	1.62	1.08	100	50	4123	0	0	19	0	1	0	0	1	0	0	1	0	0	0	0	0	0	0	0	0	1	1	0	0	0	0
63	0	0	0	0	0	1	1	0	0	1	0	36.888224197	1	9.9		480	86.333333333	99	1.0656370656	0.7022900763	131	64	625	0	0	14	0	1	1	0	1	0	0	0	0	0	0	0	0	0	0	0	0	0	0	0	1	0	0
77	0	0	0	0	0	0	0	0	0	0	0	21.994728945	0	15.3		550	99.333333333	93	0.7238095238	0.5033112583	128	85	50	0	0	16	0	0	0	0	1	0	0	0	0	0	0	0	0	0	0	0	0	0	0	0	0	1	0
64	0	0	0	0	1	0	1	1	0	1	0	29.532603444	1	7.1	17.9	632	72.666666667	99	1.4724770642	1.1382978723	94	62	2787	0	0	22	0	1	0	0	1	0	0	0	0	0	0	0	0	0	0	0	0	1	1	0	0	0	0
53	0	0	0	0	0	0	0	0	0	0	0	19.31826816	0	15.4		530	109.66666667	94	1.059347181	0.8095238095	157	86	1025	0	0	13	1	1	1	0	1	0	0	0	0	0	0	0	0	0	1	0	0	0	0	0	0	1	0
74	1	1	0	0	0	1	0	0	0	0	0	34.795987959	0	10.5	1.2	520	84	95	0.7142857143	0.5	120	66	-45	0	0	16	0	0	0	1	0	0	0	0	0	0	0	0	0	0	0	0	0	0	0	0	0	1	0
74	0	0	1	0	0	1	1	0	0	1	0	29.405151816	1	9.6		360	57	92	1.9122807018	1.4533333333	75	48	214	0	0	13	0	1	0	0	1	0	0	0	0	1	0	0	0	0	0	1	0	0	0	0	0	1	0
46	0	0	0	0	0	0	0	0	0	0	0	26.640625	0	9.5	1.4	400	108.66666667	97	1.1226993865	0.7922077922	154	86	2300	0	0	15	1	0	0	0	1	0	0	0	0	0	1	0	0	0	0	0	1	0	0	0	0	1	0
52	1	1	1	1	0	1	1	0	0	0	0	25.918958464	1	8.6	1.7	550	96	92	1.34375	0.9626865672	134	77	-1475	0	0	21	1	0	0	1	0	0	0	0	0	1	0	0	0	1	0	0	1	0	0	0	0	1	0
58	0	0	0	0	0	0	0	0	0	1	0	23.957437231	0	11.9	1.6	500	73.666666667	96	1.6696832579	1.128440367	109	56	105	0	0	15	0	1	0	0	1	0	0	0	0	0	0	0	0	0	0	0	0	0	0	0	0	1	0
59	0	0	1	0	0	0	0	0	0	0	0	22.35690159	1	10.5		480	81.333333333	96	1.4262295082	1.1836734694	98	73	1930	0	0	14	0	1	0	0	0	1	0	0	0	0	0	0	0	0	0	0	0	0	0	0	0	0	0
66	0	0	1	0	0	0	1	0	0	1	0	19.481816741	0	7.5		523	83.333333333	91	1.308	0.8790322581	124	63	450	0	0	31	0	1	1	0	1	0	0	0	0	0	0	0	0	0	0	0	1	0	0	0	0	0	0
89	0	0	0	0	0	0	0	0	0	0	0	25.382288174	0	12		520	74.333333333	99	1.037037037	0.5957446809	119	52	2138	0	0	17	1	1	0	1	0	0	0	0	0	1	1	0	0	0	1	0	1	0	0	1	0	0	0
54	0	0	0	0	1	0	0	0	0	1	0	19.31826816	0	14.4	2.2	500	60.666666667	95	1.5989010989	1.1547619048	84	49	-24	0	0	24	1	0	0	0	1	0	0	0	0	0	0	0	0	0	0	0	0	0	0	0	0	1	0
35	0	0	0	0	0	0	0	0	0	1	0	35.579413876	1	9.3		500	114	99	1.5175438596	1.108974359	156	93	105	0	1	19	0	0	1	0	1	0	0	0	0	0	0	0	0	0	0	0	0	0	0	0	0	0	0
63	0	1	1	0	0	1	0	0	0	1	1	29.081877904	0	9.7		300	87.666666667	98	1.1178707224	0.7716535433	127	68	-6338	0	0	17	1	1	0	0	1	0	0	0	0	0	0	0	0	0	0	0	0	0	0	1	0	0	0
65	1	1	0	1	0	1	1	0	0	0	0	26.262153764	1	9.8	1	450	81	85	1.1728395062	0.8407079646	113	65	-505	0	0	23	0	0	1	0	1	0	0	0	0	0	0	0	0	0	0	0	0	1	0	0	0	0	0
33	0	0	0	0	0	0	0	0	0	1	0	29.723183391	1	11.2	1.9	400	92.333333333	98	1.2671480144	0.9069767442	129	74	-307	0	0	3	1	1	0	0	1	0	0	0	0	0	0	0	0	0	0	0	0	0	0	0	0	1	0
78	0	1	1	0	0	0	0	0	0	0	0	26.885813149	0	7.4	3.3	380	100.66666667	86	1.3609271523	1.1048387097	124	89	-1739	0	0	20	1	1	1	0	1	0	0	1	0	1	0	0	0	0	0	0	0	0	0	1	0	1	0
73	1	1	0	0	0	1	1	0	0	0	0	34.049030604	0	10.2	2.6	350	112	94	0.8660714286	0.7822580645	124	106	-1150	0	0	21	0	0	1	0	1	0	0	0	0	1	0	0	0	1	0	0	1	0	0	0	0	0	0
53	0	0	0	0	1	0	0	0	0	0	0	20.193095942	1	8.5	6.3	300	74.333333333	99	1.8295964126	1.3203883495	103	60	885	1	0	11	1	0	0	0	1	0	0	0	0	0	0	0	0	0	0	0	0	0	0	0	0	0	0
65	0	0	1	0	0	0	1	0	0	1	1	31.588613407	0	9.2	5	450	77.666666667	94	0.8884120172	0.5798319328	119	57	240	0	0	22	0	1	1	0	1	0	0	0	0	0	0	0	0	0	0	1	0	1	0	0	1	1	0
68	0	0	0	0	1	0	0	0	0	1	0	25.469387755	0	8.6	6.2	450	73.333333333	96	1.3909090909	0.8947368421	114	53	2044	0	0	19	1	0	0	0	1	0	0	0	0	0	0	0	0	0	0	0	0	0	0	1	1	1	0
67	0	0	0	0	0	0	1	0	0	1	1	27.404844291	0	13.4	6.6	460	54.666666667	94	2.5609756098	1.7073170732	82	41	5556	0	0	20	1	1	0	0	1	0	1	1	0	0	0	0	0	0	0	0	0	0	1	0	1	1	0
79	0	0	0	0	0	0	1	0	0	1	0	25.437137409	1	8.4	3.2	300	73.666666667	89	0.9502262443	0.56	125	48	-385	0	0	20	1	0	1	1	0	0	0	0	0	0	0	0	0	0	0	0	0	0	0	0	0	1	0
67	0	0	0	0	0	0	0	0	0	1	0	22.267455621	0	10		430	117	96	0.5726495726	0.387283237	173	89	408	0	0	13	1	1	0	0	1	0	0	1	0	0	0	0	0	0	1	0	1	0	0	0	0	1	1
72	0	0	0	0	0	0	1	0	0	1	0	41.965986167	0	7.6	2.9	500	35	85	3.2857142857	1.8852459016	61	22	942	1	0	18	1	1	0	0	1	0	0	0	0	0	0	0	0	0	0	0	0	0	0	1	0	0	0
74	0	0	0	0	0	1	0	0	0	1	1	25.091528847	0	7	4.6	456	55	89	1.7818181818	1.3802816901	71	47	-55	0	0	18	1	1	1	0	1	0	0	0	0	1	0	0	0	0	1	0	1	0	0	0	0	0	0
55	0	0	0	0	0	1	0	0	0	1	0	38.75	0	10.7	1.4	400	90	99	0.9444444444	0.7589285714	112	79	-1821	0	0	13	1	1	1	0	1	0	0	0	0	0	0	0	0	0	0	0	0	0	0	0	0	0	0
75	0	0	0	0	0	1	0	0	0	1	0	24.135802469	0	8.5		400	91.666666667	87	1.5490909091	0.993006993	143	66	-3168	0	0	12	1	0	1	0	1	0	0	0	0	1	0	0	0	0	0	0	0	0	0	0	1	0	0
65	1	1	0	0	0	0	1	0	0	1	1	29.170515943	1	10	2.9	609	108.33333333	100	1.1446153846	0.7898089172	157	84	-781	0	0	19	0	1	0	0	0	1	0	1	1	1	0	0	0	0	0	0	0	0	0	0	0	0	0
51	0	0	0	0	0	0	0	0	0	1	0	23.563888775	0	8.3	2.1	400	114.66666667	92	1.0726744186	0.76875	160	92	-1140	0	0	24	1	1	0	0	1	0	0	0	0	1	0	0	0	0	0	0	0	1	0	0	0	0	0
75	0	0	0	0	1	0	0	0	0	0	0	25.0390625	0	7	4.5	350	111.66666667	99	1.0656716418	0.6432432432	185	75	1174	1	0	12	1	0	0	0	1	0	0	0	0	0	0	0	0	0	0	0	0	0	0	1	0	0	0
72	0	0	0	0	0	0	0	0	0	1	0	31.40625	0	9.8	2.3	350	73.666666667	100	1.1402714932	0.694214876	121	50	891	0	0	15	1	1	0	0	1	0	0	0	0	0	0	0	0	0	0	0	0	0	0	0	0	0	0
46	0	0	0	1	0	0	0	1	0	1	1	31.47755102	0	8.5	4.7	430	82.666666667	99	0.9919354839	0.7454545455	110	69	3724	1	0	23	1	1	1	0	1	0	1	0	0	0	0	0	0	0	0	0	0	1	0	0	1	0	0
73	0	0	0	0	1	1	0	0	0	0	0	28.120713306	0	10.5		330	95.333333333	97	0.7762237762	0.5068493151	146	70	794	1	0	9	1	1	0	0	1	0	0	0	0	0	0	0	0	0	0	0	1	0	0	1	0	0	0
41	0	0	0	1	0	0	1	0	0	1	0	17.6953125	0	7.5	1.4	450	98.333333333	100	1.2101694915	0.952	125	85	1436	0	0	11	1	1	0	0	1	0	0	0	0	1	0	0	0	0	0	0	1	0	0	0	0	0	0
45	0	0	0	0	0	0	1	0	0	1	1	27.731864096	0	11.2		461	64.333333333	100	2.3626943005	1.8765432099	81	56	16	0	0	27	0	0	1	0	1	0	1	1	0	0	0	0	0	0	0	0	0	1	0	0	1	0	0
86	0	1	0	0	0	0	0	0	0	0	0	23.898053002	1	10.3		530	101.66666667	97	0.9442622951	0.7218045113	133	86	-376	0	0	6	0	0	1	0	1	0	0	0	0	0	0	0	0	0	0	0	0	0	0	0	1	0	0
73	1	1	0	0	0	1	0	0	0	1	1	25.880570635	0	10	3	306	71	100	1.7746478873	1.5180722892	83	65	0	0	0	27	0	0	1	0	1	0	0	1	0	0	0	0	0	0	0	0	0	0	0	0	1	1	0
53	1	1	0	0	0	1	0	0	0	0	0	38.061114116	1	8.3	1.6	423	84.333333333	94	1.3399209486	1.2696629213	89	82	-1372	0	0	23	1	0	0	0	0	1	0	0	1	1	0	0	0	0	0	0	0	0	0	0	0	0	0
58	0	0	0	0	0	1	1	0	0	1	1	33.121306786	0	8.2	18.4	350	124		0.9838709677	0.8356164384	146	113	-1146	1	1	28	1	1	0	0	1	0	0	0	0	0	0	1	0	0	1	0	1	0	0	0	1	1	0
33	0	0	0	0	0	0	0	0	0	0	0	25.059307027	0	14.7		400	87.333333333	100	0.8816793893	0.712962963	108	77	33	0	0	0	1	1	1	0	1	0	0	0	0	0	0	0	0	0	0	0	0	0	0	0	0	1	0
87	1	0	0	0	0	0	1	0	0	1	1	26.890695311	0	10.2	3	400	123.33333333	91	0.6891891892	0.5	170	100	1210	0	0	15	0	0	0	1	0	0	0	0	0	0	0	0	0	0	0	0	0	0	0	0	0	1	0
47	0	0	0	0	0	0	0	0	0	0	0	21.71875	1	11.7	2.7	400	93	95	1.2043010753	0.9411764706	119	80	-300	0	0	5	0	0	0	1	0	0	0	0	0	0	0	0	0	0	0	0	0	0	0	0	0	1	0
78	0	1	1	0	0	0	0	0	0	0	0	35.804854486	1	15.4	0.9	500	87.666666667		0.8783269962	0.7196261682	107	78	1635	0	0	11	0	0	1	0	1	0	0	0	0	0	0	0	0	0	1	1	0	0	0	0	0	1	0
67	0	0	0	0	1	0	1	0	0	1	1	32.901943284	1	8.5			72.666666667	93	1.2110091743	0.7333333333	120	49	3759	1	1	29	1	0	0	0	1	0	0	1	0	0	0	0	1	0	0	0	0	0	0	0	0	1	0
50	1	1	0	0	0	0	0	0	0	0	1	24.097464839	0	12.2	2.1	500	90	94	1.1	0.9339622642	106	82	-2218	0	0	11	1	1	0	1	0	0	0	0	1	1	0	0	0	0	0	1	0	0	0	0	0	1	0
53	0	0	0	0	0	0	0	0	0	1	1	26.301145346	0			460	82.666666667	98	1.6693548387	1.3018867925	106	71	1892	0	0	16	0	1	0	0	1	0	0	1	0	0	0	0	0	0	0	0	0	1	0	0	1	1	0
35	0	0	0	0	1	0	1	0	0	1	1	27.577854671	1	7.5	11.8	424	65.333333333	100	1.4234693878	1.1625	80	58	1535	0	0	16	1	0	1	0	1	0	0	0	0	1	0	0	0	0	0	0	0	1	0	0	0	0	0
79	0	1	0	0	0	1	1	0	0	1	1	29.902743504	0	7.6	6.3	557	60	88	0.8833333333	0.53	100	40	1123	1	0	32	0	1	1	0	1	0	0	1	0	1	0	0	0	0	0	0	1	0	0	0	1	0	0
93	0	0	0	0	0	0	0	0	0	1	1	24.953893635	1	7.2	2.2	450	70.666666667	100	1.3160377358	0.9489795918	98	57	-1020	0	0	22	0	0	1	0	1	0	0	0	0	0	0	0	0	0	0	0	0	1	0	0	0	1	0
39	1	0	0	0	0	0	0	0	0	1	1	28.228386465	0	8.1	0		65		2.2153846154	1.92	75	60	359	0	0	16	0	1	1	1	0	0	0	1	0	1	0	0	0	0	0	0	0	0	0	0	0	0	1
62	0	0	0	0	0	0	1	0	0	1	1	25.712198685	0	8.9	12	490	52.333333333	99	1.5286624204	1.2307692308	65	46	1119	0	0	23	1	1	0	0	1	0	0	1	1	0	0	0	0	0	1	0	0	0	1	1	1	0	0
36	0	0	0	0	0	0	0	0	0	0	0	23.765432099	0	8.9	0.8	567	101	100	0.8514851485	0.747826087	115	94	1794	1	1	4	1	1	1	0	1	0	0	1	0	0	0	0	0	0	0	0	0	0	0	1	0	1	0
68	0	1	0	0	0	1	1	0	0	0	0	38.359375	0	7.2	18.9	395	64	100	1.328125	0.9444444444	90	51	-1966	1	1	28	1	0	1	0	1	0	0	0	0	1	0	0	0	0	0	1	1	1	0	0	0	0	0
79	0	1	0	0	0	0	1	0	0	1	1	31.851851852	0	8.5	3.2	450	62.333333333	87	1.5080213904	0.9126213592	103	42	7987	0	0	28	0	0	1	0	1	0	0	1	0	0	1	0	0	0	0	1	1	0	0	0	0	1	0
79	0	0	0	0	0	1	1	0	0	1	1	23.424824229	0	6	2	410	56.666666667	100	1.7294117647	1.3243243243	74	48	1993	1	1	21	1	1	1	0	1	0	0	0	0	0	0	0	0	0	0	0	0	1	0	0	1	1	0
58	0	1	0	1	0	0	1	1	0	1	1	23.580246914	0	7.6	6.1	500	54.666666667	95	2.1402439024	1.6714285714	70	47	1770	1	1	35	0	1	1	0	1	0	0	0	0	0	0	0	0	0	0	0	0	0	1	0	0	1	0
89	0	0	0	0	0	0	0	0	0	0	0	23.395061728	1	12.2		400	53	93	0.9811320755	0.6419753086	81	39	876	0	1	15	0	0	0	0	1	0	0	0	0	1	0	0	0	0	1	0	0	0	0	1	0	1	0
21	0	0	0	0	0	0	0	0	0	0	0	24.405083829	0	15.2	3.9	480	92.333333333		0.9422382671	0.7073170732	123	77		0	0		1	1	1	0	1	0	0	0	0	0	0	0	0	0	0	0	0	0	0	0	1	1	0
76	1	0	0	0	0	0	1	0	0	0	0	37.439446367	0			416	59.666666667	98	0.905027933	0.5684210526	95	42		0	0		0	0	1	0	1	0	0	0	1	0	0	0	0	0	0	0	0	0	0	0	0	1	0
79	0	0	0	0	0	0	0	0	0	0	0	27.653665016	1			500	109.66666667	97	0.9848024316	0.8244274809	131	99		0	0		1	1	1	0	1	0	0	0	0	0	0	0	0	0	0	0	0	0	0	0	0	1	0
69	0	1	0	0	0	0	0	0	0	1	1	33.497685272	0	10	4.5	334	105	66			129	93		0	0		1	1	1	0	1	0	0	0	0	0	0	0	0	0	0	0	0	0	0	0	1	0	0
66	0	0	0	1	0	1	1	0	0	1	0	46.050611815	0	8.3		397	134	92	0.6567164179	0.5866666667	150	126		0	0		1	1	0	0	1	0	0	0	0	0	0	0	0	0	0	0	0	1	0	0	0	1	0
84	1	0	0	0	0	0	0	0	0	1	1	25.518276604	1	9.6	9.7	367	68.333333333		1.2146341463	0.8924731183	93	56		0	0		0	1	0	0	1	0	0	1	0	0	0	0	0	0	0	0	0	1	1	0	1	0	0
43	0	0	0	0	0	0	1	0	0	1	0	28.858024691	1	9.2	2.7	480	68				104	50		0	0		0	0	0	0	1	0	0	0	0	0	0	0	0	0	0	0	0	0	0	1	0	1	0
70	0	0	0	0	0	0	1	0	0	1	0	26.080246914	0	7.1	1.3	742	91.333333333	95			118	78		0	0		1	0	0	0	1	0	0	0	0	0	0	0	0	0	0	0	0	1	0	0	0	0	0
46	0	1	0	1	0	0	0	0	0	0	1	33.451434773	0	9.8	1		60.333333333	100	1.4585635359	0.967032967	91	45		0	0		0	0	1	0	1	0	0	0	0	0	0	0	0	0	0	0	0	1	0	0	0	1	0
79	0	0	0	0	0	0	0	0	0	1	1	28.033591626	1	9.7	1.8	320	69.333333333	98	1.0817307692	0.8152173913	92	58		0	0		0	1	0	0	1	0	0	1	0	0	0	0	0	0	0	0	0	0	0	0	0	1	0
78	0	1	0	0	0	1	0	0	0	1	1	18.53214124	1	14	3.4	500	113.66666667				149	96		0	0		1	1	0	0	1	0	0	0	0	0	0	0	0	0	0	0	0	0	0	0	1	1	0
42	0	0	0	0	0	0	0	0	0	1	0	32.342449465	1	9.2		427	100.33333333	98			139	81		0	0		1	0	0	0	1	0	0	0	0	0	0	0	0	0	0	0	0	0	0	0	0	1	0
30	0	0	0	0	0	0	1	0	0	1	1	22.14532872	0	8.3	3.6	400	76		1.9473684211	1.1384615385	130	49		0	0		0	0	0	0	1	0	1	1	0	0	0	0	0	0	0	0	0	0	1	1	1	1	0
71	1	0	1	0	0	0	0	0	0	0	0	26.70362358	0	10.6		246	102	99	1.1078431373	0.9262295082	122	92		0	0		1	1	0	0	1	0	0	0	0	0	0	0	0	0	0	0	0	0	0	0	0	0	0
80	0	0	0	0	0	0	1	1	0	1	0	27.1991668	0	9.2	1.4	412	86.333333333	99	1.1235521236	0.7404580153	131	64	177	0	0	26	1	0	1	0	1	0	0	0	0	1	0	0	0	0	0	0	1	0	0	0	0	0	0
67	1	1	0	1	0	1	0	0	0	1	0	15.780835753	0	7.9	1.7	671	80	93	1.125	0.9574468085	94	73	-627	0	0		1	0	1	0	1	0	0	0	0	1	0	0	0	0	0	0	0	0	0	0	0	1	0
74	0	0	1	0	0	0	0	0	0	0	0	11.841780653	0	12.7	1.6	357	63.666666667	98	1.0837696335	0.8518518519	81	55	3036	0	0		0	0	0	1	0	0	0	0	0	0	0	0	0	0	1	0	1	0	0	0	0	0	1
63	1	0	0	1	0	1	0	0	0	0	0	21.106877553	1	8.4	2.1	594	84.666666667	98	1.1456692913	0.8981481481	108	73	226	0	0		1	0	0	0	1	0	0	1	1	1	0	0	0	0	0	0	0	0	0	0	0	0	0
69	0	1	0	1	0	1	0	0	0	0	0	25.951557093	1	8.6	0.6	500	102.66666667	96	1.0616883117	0.893442623	122	93	2325	0	0		1	0	0	0	1	0	0	0	0	0	0	0	0	0	0	0	1	0	0	0	0	1	0
71	0	0	0	0	0	0	0	0	0	0	0	22.347782088	1	13.5		289	110.33333333	91	0.8519637462	0.6482758621	145	93	1698	0	0		0	0	0	0	1	0	0	0	0	0	0	0	0	0	0	0	0	0	0	0	0	1	0
49	0	0	1	0	0	0	0	0	0	0	0	16.937031879	0	13.7	0.6	400	104	96	1	0.7536231884	138	87	1810	0	0		0	0	1	0	1	0	0	0	0	0	0	0	0	0	0	0	0	0	0	0	0	0	0
58	0	0	0	0	0	0	1	0	0	1	0	40.745464853	0	13.5	2.3	523	107	92	1.3177570093	0.9724137931	145	88	8837	0	0		0	0	0	0	1	0	0	0	0	0	0	0	0	0	0	0	0	0	0	1	0	0	0
65	0	0	0	0	0	0	1	0	0	0	1	46.09375	0	8.2	2.2	305	52	95	2.0576923077	1.3717948718	78	39	3207	1	1		1	1	1	0	1	0	0	0	0	0	0	0	0	0	0	0	0	0	0	0	0	1	0
82	0	0	0	0	0	0	0	0	0	0	0	27.983673469	0	12.6		550	94	92	0.8085106383	0.5846153846	130	76	700	0	0		1	0	0	0	1	0	0	0	0	0	0	0	0	0	0	0	0	0	0	0	0	1	0
71	0	0	0	0	0	0	0	0	0	1	1	29.591806265	0	12.6	11.4	600	58.333333333	92	2.2285714286	1.7808219178	73	51	2667	0	0		1	0	1	1	0	0	0	0	0	0	0	0	0	0	0	0	0	1	0	0	0	0	0
65	0	0	0	0	0	0	0	0	0	1	0	22.91303307	0	8	0.8	370	71.666666667	87	1.0186046512	0.7525773196	97	59	38	0	0		1	1	1	1	0	0	0	0	0	0	0	0	0	0	0	0	0	0	0	0	0	0	0
47	0	0	0	0	0	0	0	0	0	0	1	23.91184573	0	6.3	2.9	500	111.66666667	99	1.2985074627	0.9119496855	159	88		0	0		1	0	1	0	1	0	0	0	0	0	0	0	0	0	0	0	0	0	0	0	0	1	0
51	1	0	0	0	0	0	0	0	0	1	1	12.892561983	0	8.7		300	88.666666667	92	1.0939849624	0.8220338983	118	74	450	0	0		1	0	0	1	0	0	0	0	0	0	0	0	0	0	0	0	0	0	0	0	0	1	1
85	0	1	0	0	0	0	0	0	0	1	1	16.664562555	0	8.6	0.9	470	81.666666667	100	1.1387755102	0.7322834646	127	59	2510	0	0		1	0	1	0	1	0	0	0	0	0	0	0	0	0	0	0	0	0	0	0	0	1	0
70	0	0	1	0	0	0	0	0	0	0	0	31.968842549	1	8.3		470	82.666666667	98	1.1370967742	0.6911764706	136	56	-2435	0	0		0	1	1	0	1	0	0	0	0	1	0	0	0	0	1	1	0	0	0	0	0	1	0
65	0	0	0	0	0	0	0	0	0	1	0	35.909221488	1	9	1	600	52	95	1.3269230769	1.078125	64	46	982	0	0		1	1	0	0	1	0	0	0	0	0	0	0	0	0	0	1	0	0	0	1	0	0	0
61	0	0	0	0	0	1	0	0	0	1	0	42.436634389	0	8.5	2.4	400	74.666666667	96	1.6875	1.2352941176	102	61	3670	1	0		0	1	1	1	0	0	0	0	0	0	0	0	0	0	0	0	0	0	0	0	0	0	0
88	1	1	0	0	0	0	0	0	0	0	0	28.401111076	0	12.2		430	47.333333333		1.7746478873	1.3125	64	39	840	0	0		0	0	0	1	0	0	0	0	0	0	0	0	0	0	0	0	0	0	0	0	0	1	0
61	1	1	1	0	0	0	1	0	0	1	0	38.303169587	0	12.3	2	500	73.666666667	99	1.1809954751	0.9157894737	95	63	-230	0	0		1	1	1	0	1	0	0	0	0	1	0	0	0	0	0	1	0	0	0	0	0	1	0
66	0	1	0	0	0	1	0	0	0	0	0	30.273711807	0	11.3	0.7	450	142.33333333	97	0.5761124122	0.3813953488	215	106	325	0	0		1	1	1	0	1	0	0	0	0	0	0	0	0	0	0	0	0	0	0	0	0	1	0
64	0	0	0	0	0	1	0	0	0	0	0	35.417153931	0	8.7	1.3	600	84	78	1.3333333333	0.8235294118	136	58	-514	0	0		0	1	0	0	1	0	0	0	0	0	0	0	0	0	0	0	0	0	0	1	0	0	0
80	0	0	0	0	0	0	0	0	0	0	0	20.625	0	14.5		400	114.33333333	97	0.804664723	0.4816753927	191	76	200	0	0		1	0	0	0	1	0	0	0	0	0	0	0	0	0	0	0	0	0	0	0	0	1	0
57	0	0	0	0	0	0	0	0	0	0	0	24.684934675	0	8.3	1.5	600	73.666666667	92	1.5067873303	1.099009901	101	60	1251	0	0		0	0	1	0	1	0	0	0	0	0	0	0	0	0	0	0	0	0	0	0	0	1	0
52	0	0	0	0	1	1	0	0	0	0	0	27.469135802	0	7.8	1.8	450	71.666666667	99	0.9488372093	0.5811965812	117	49	-405	1	1		0	0	1	0	1	0	0	0	0	0	0	0	0	0	0	0	0	0	0	0	0	1	0
32	1	0	0	0	0	0	0	0	0	0	0	21.303948577	0	16.8		300	77.333333333		1.2413793103	1	96	68	-2832.5	0	0		1	1	0	0	1	0	0	0	0	0	0	0	0	0	0	0	0	0	0	0	0	1	0
71	0	0	0	0	0	0	0	0	0	1	1	20.571428571	0	8.4	1.7	480	58.666666667	96	1.6534090909	1.3108108108	74	51	700	0	1		1	1	1	1	0	0	0	1	0	0	0	0	0	0	0	0	0	0	1	0	0	1	0
69	0	0	1	0	0	0	0	0	0	1	0		0	12.3	1.7	350	72	92	2.0277777778	1.5531914894	94	61	272	0	0		0	1	1	0	1	0	0	0	0	0	0	0	0	0	0	0	0	0	0	0	0	1	0
61	0	0	1	0	0	0	0	0	0	0	0	26.608560091	0	11.5	0.8	430	83	94	1.3012048193	0.9075630252	119	65	95	0	0		0	1	1	0	1	0	0	0	0	0	0	0	0	0	0	0	0	0	0	0	0	0	0
46	0	0	0	0	0	1	0	0	0	0	0	40.234375	1	7.6		460	74	100	1.2567567568	0.8942307692	104	59	560	0	0		1	1	0	0	0	1	0	0	0	0	0	0	0	0	0	0	0	0	0	0	0	1	0
80	0	0	0	0	1	1	0	0	0	0	1	25.103878116	0	9.8	6.1	400	85.666666667	100	1.1439688716	0.784	125	66	600	0	0		0	1	1	1	0	0	0	0	0	0	0	0	0	0	0	0	0	0	0	0	0	1	0
74	0	0	1	0	0	0	0	0	0	0	1	22.302699989	0	8		400	81.666666667	98	1.2612244898	0.8655462185	119	63	2385	0	0		1	0	1	0	1	0	0	0	0	0	0	0	0	0	0	0	0	0	0	0	0	0	0
73	0	1	0	0	0	0	0	0	0	1	0	22.553376324	0	9.4	2	450	66.333333333	99	2.3065326633	1.6813186813	91	54		0	0		0	0	0	0	0	1	0	0	0	0	0	0	0	0	0	1	0	0	0	0	1	1	0
42	0	0	0	1	0	0	0	0	0	0	0	19.53125	0	8.6	1.5	350	71.333333333	98	1.4018691589	1.0204081633	98	58	2190	0	0		0	0	1	0	1	0	0	0	0	0	0	0	0	0	0	0	0	0	0	0	0	0	0
33	0	0	0	0	1	0	0	0	0	0	1	33.531473861	0	8.9	2.2	300	89.333333333		1.3432835821	0.9836065574	122	73		0	0		1	1	0	0	1	0	0	0	0	0	0	0	0	0	0	0	0	0	0	1	0	1	0
58	0	0	0	0	0	0	0	0	0	1	0	32.179930796	0	10.7		450	115		0.9304347826	0.6257309942	171	87	-2886	0	0		0	0	0	0	1	0	0	0	0	0	0	0	0	0	0	0	0	0	0	1	0	1	0
86	1	1	0	0	0	1	0	0	0	1	0	27.398175682	0	8.6	5.4	530	78.666666667	100	1.4745762712	0.8787878788	132	52	3972	0	0		1	0	1	0	1	0	0	0	1	0	0	0	0	0	0	0	0	0	1	0	0	1	0
56	0	0	1	0	0	0	0	0	0	0	0		1	10.2		370	65.666666667	85	1.5532994924	1.0099009901	101	48	3735	0	0		1	1	1	0	0	1	0	1	0	0	0	0	0	0	0	0	0	0	0	0	0	0	0
61	0	0	0	1	1	1	0	0	0	0	0	34.259259259	0	6.5	0.6	650	77.333333333		1.4353448276	0.9568965517	116	58	1267	1	0		1	1	0	0	1	0	0	0	0	0	0	0	0	0	0	0	0	0	0	1	0	1	0
66	0	0	0	0	0	0	0	0	0	1	0	26.780299403	0	9	3.9	570	105	93	1.0095238095	0.7737226277	137	89	2396	0	0		1	1	1	1	0	0	0	1	0	0	0	0	0	0	0	0	0	0	0	0	0	1	0
78	0	0	0	0	0	1	0	0	0	0	0	33.346480691	1	8		400	129.66666667	94	0.6092544987	0.3891625616	203	93	-1856	0	0		0	1	0	0	1	0	0	0	0	1	0	0	0	0	0	1	1	0	0	1	0	1	0
40	0	0	0	0	0	1	0	0	0	0	0	46.38671875	1	8.4	1.1	550	71.666666667	97	1.6046511628	1.1386138614	101	57	-387	1	0		0	0	1	0	1	0	0	0	0	0	0	0	0	0	1	0	0	0	0	0	0	0	0
89	0	1	0	0	0	1	0	0	0	1	0	26.310713321	0	7.6	1	214	65.333333333	100	1.0408163265	0.6538461538	104	46	-1018	0	0		1	1	0	0	1	0	0	0	0	0	0	0	0	0	0	0	0	0	0	0	0	1	0
79	0	0	0	0	0	0	0	0	0	0	0	27.83480256	0	8	1.2	500	55	100	1.6545454545	1.2465753425	73	46	550	0	0		0	0	1	0	1	0	0	0	0	0	0	0	0	0	0	0	0	0	0	0	0	1	1
79	0	0	0	0	0	0	0	0	0	0	0	24.037743737	0	7.3	1.2	430	83.666666667	78	0.9800796813	0.6890756303	119	66		0	0		1	1	1	0	1	0	0	0	0	0	0	0	0	0	0	0	0	0	0	0	0	0	0
35	0	0	0	0	0	0	0	0	0	0	0	24.91349481	0	10.2		500	111		0.963963964	0.8045112782	133	100	2470	0	0		1	1	0	0	1	0	0	0	0	0	0	0	0	0	0	0	0	0	0	0	0	1	0
49	0	0	0	0	0	0	0	0	0	0	0	30.857142857	0	13.4	1.4	580	106.66666667	94	0.796875	0.6071428571	140	90		0	0		1	1	1	0	1	0	0	0	0	0	0	0	0	0	0	0	0	0	0	0	0	1	0
60	0	0	0	0	0	0	0	0	0	1	0	31.561671506	0	6.1	0.5	400	83	88	1.3012048193	0.8	135	57	2050	1	1		0	0	1	0	1	0	0	0	0	0	0	0	0	0	0	0	0	0	0	0	0	1	0
49	1	1	0	0	0	1	0	0	0	0	0	40.12345679	0	9.4		550	61.666666667	94	1.1189189189	1.0615384615	65	60	-920	0	0		1	0	1	0	1	0	0	0	0	0	0	0	0	0	0	0	0	0	0	0	1	1	0
55	0	0	0	0	1	0	1	0	0	1	0	34.260327225	1	8.7		360	104	98	0.75	0.4588235294	170	71	-4780	0	0		0	1	1	0	1	0	1	0	0	0	0	0	0	0	0	0	0	0	0	0	0	1	0
55	0	0	0	0	1	0	1	0	0	1	1	34.260327225	0		12.8	300	87.333333333	100	1.0648854962	0.762295082	122	70	1190	0	0		0	0	1	0	1	0	0	0	0	0	0	0	0	0	0	0	0	0	0	0	0	1	0
67	0	0	0	0	0	0	0	0	0	0	0	26.562865448	0	8.7	2	560	122.33333333	93	1.0217983651	0.8389261745	149	109	-170	0	1		0	0	1	0	1	0	0	0	0	0	0	0	0	0	0	0	0	0	0	0	0	1	0
91	1	1	0	0	0	0	0	0	0	0	1	28.876133787	0	14.8	1.6	236	69	84	1.3768115942	1.1728395062	81	63	20	0	0		0	1	0	0	1	0	0	0	0	0	0	0	0	0	0	0	0	0	0	0	0	1	0
41	0	0	0	0	0	0	0	0	0	1	0	19.814052736	0	12.5	8.2	540	84.333333333	99	1.4822134387	1.1261261261	111	71		0	0		0	1	0	0	1	0	0	0	0	0	0	0	0	0	0	0	0	0	0	0	1	1	0
64	0	0	0	0	0	0	1	0	0	0	0	28.303850156	0	10.5	0.8	250	108.33333333	96	0.8307692308	0.612244898	147	89	-1296	0	0		0	1	1	0	1	0	0	0	0	1	0	0	0	0	0	0	0	0	0	0	0	1	0
65	0	1	0	0	0	1	0	0	0	0	0	34.472852629	1	7.4	0.7	500	80.666666667	99	1.2272727273	0.7615384615	130	56	1789	0	0		0	0	1	0	1	0	0	0	0	0	0	0	0	0	0	0	0	0	0	0	0	1	0
67	0	0	0	0	0	0	0	0	0	0	0	23.596938776	0	14	2	440	92.333333333	100	0.9530685921	0.6068965517	145	66	-400	0	0		0	0	1	0	1	0	0	0	0	0	0	0	0	0	1	0	0	0	0	0	0	1	0
44	0	0	0	0	0	0	0	0	0	0	0	31.623079708	0	8.2		580	75.666666667	100	1.3480176211	0.953271028	107	60	-499	0	0		1	1	0	0	0	1	0	0	0	0	0	0	0	0	0	0	0	0	0	0	0	1	0
72	1	0	0	0	0	0	0	0	0	0	1	22.837370242	0	6.8	5	550	73.666666667	96	1.520361991	1.3493975904	83	69	550	0	0		0	0	0	0	0	1	0	1	1	0	0	0	0	0	0	0	0	0	1	1	0	1	0
65	0	1	0	0	0	1	1	0	0	0	0	34.472852629	0	7.6	0.7	500	80.666666667	94	1.2272727273	0.7615384615	130	56	2114	0	0		0	0	1	0	1	0	0	0	0	0	0	0	0	0	0	0	0	0	0	0	0	1	0
78	1	1	0	0	0	1	0	0	0	1	0	39.85025963	0	8.8	5.7	500	87.666666667	96	1.0836501901	0.8407079646	113	75	-1500	0	0	25	0	0	0	1	0	0	0	0	0	0	0	0	0	0	0	1	0	0	0	0	0	0	1
74	0	0	1	0	0	0	1	0	0	1	0	23.876923077	0	7	1.1	400	99.666666667	100	1.0234113712	0.693877551	147	76	775	0	0	18	1	0	1	0	1	0	0	0	0	0	0	0	0	0	0	0	0	0	0	0	0	0	0
30	1	0	0	0	0	0	0	0	0	1	0	23.324075243	0	13.3		400	56	90	2.4642857143	1.4680851064	94	37	-3059	0	0	12	1	1	0	1	0	0	0	0	0	1	0	0	0	0	0	0	0	0	0	1	0	0	0
85	0	1	0	0	0	1	0	0	0	1	0	31.088246434	0	7.5	14.6	500	63	96	1.4603174603	1.0823529412	85	52	625	0	0	19	1	0	1	1	0	0	0	1	0	0	0	0	0	0	0	0	0	0	0	0	0	1	1
93	1	0	0	0	0	0	0	0	0	0	1	19.64021164	1	8.6	7.4	350	46.666666667	52	2.6571428571	1.7714285714	70	35	5387	1	1	18	1	1	0	0	1	0	0	1	0	0	0	0	0	0	0	0	0	0	1	0	0	1	0
77	0	0	0	0	0	0	0	0	0	1	0	36.613090978	0	9.5		450	97.333333333	88	0.9452054795	0.6666666667	138	77	-820	0	0		0	0	1	1	0	0	0	0	0	0	0	0	0	0	0	0	0	0	0	0	0	0	0
36	0	0	0	0	0	0	0	0	0	1	0	46.602171755	0	9.4		330	121.33333333	92	0.9478021978	0.6764705882	170	97	-3960	0	0	20	0	1	1	0	1	0	0	0	0	1	0	0	0	1	0	0	0	0	0	0	0	0	0
60	0	0	0	0	0	1	0	0	0	0	0	22.871972318	0	8.7	15.3	380	100	92	0.73	0.5615384615	130	85	-250	0	0	20	0	0	0	1	0	0	1	1	0	0	0	0	0	0	0	1	0	0	0	0	0	1	1
64	0	0	0	0	0	1	1	0	0	1	0	31.196202351	1	7.7	1.4	500	73.333333333	98	1.4863636364	1.1595744681	94	63		0	0	40	1	1	0	0	1	0	0	1	0	0	0	0	0	0	0	0	1	0	0	0	0	1	0
63	0	1	0	0	0	0	1	0	0	0	0	27.070517643	0	9.8	1.5	400	92.333333333	90	0.714801444	0.4888888889	135	71	1790	0	0	18	1	1	0	1	0	0	0	0	0	0	0	1	0	0	1	0	1	0	0	0	0	0	0
71	0	0	0	0	0	0	0	0	1	0	0	21.563863026	0	7.7		500	86	100	1.5697674419	1.1842105263	114	72	-1452	0	0	20	0	0	1	0	1	0	0	0	0	0	0	0	0	0	0	0	0	0	0	0	0	0	0
77	0	0	1	0	0	0	1	0	0	0	0	23.787802678	0	12.3	5.9	500	68	89	1.5441176471	1.2804878049	82	61		0	0	17	1	1	1	0	1	0	0	0	0	0	0	0	0	0	1	0	0	0	0	0	0	0	0
83	0	1	0	0	0	0	1	0	0	0	0	28.208362903	1	11.5		550	62.666666667	96	1.2127659574	0.7037037037	108	40	2080	0	0	20	0	0	1	1	0	0	0	0	0	0	0	0	0	0	0	0	1	0	0	0	0	1	0
62	1	0	0	0	0	0	0	0	0	1	0	34.873698763	0	11.3	5.6	450	96.666666667	100	0.9620689655	0.762295082	122	84	-821	1	1	22	1	0	0	1	0	0	0	0	0	1	0	0	0	1	0	0	1	0	0	0	0	0	0
90	0	0	0	0	0	0	0	0	0	1	0	27.578125	0	11.4	7.5	450	77.333333333	93	1.3318965517	0.9196428571	112	60	751	0	0	19	0	0	0	0	1	0	0	0	0	0	0	0	0	0	0	1	0	0	0	1	0	1	1
41	1	0	0	0	0	0	1	0	0	1	0	24.728994083	1	12.4	1.9	450	132	89	1.2272727273	0.9759036145	166	115	2951	0	0	7	1	1	1	1	0	0	0	0	0	0	0	0	0	0	0	0	0	0	0	0	0	0	0
56	1	1	1	0	0	1	1	0	0	1	1	25.796149371	0	10.6	8.1	500	64.666666667	91	1.5463917526	1.25	80	57	4193	0	0	25	1	1	1	1	0	0	0	1	0	0	0	0	0	0	0	0	0	0	0	0	1	0	0
54	0	0	0	0	1	1	1	0	0	1	1	37.380169855	1	8.3	2.9	450	92.333333333	88	0.844765343	0.7027027027	111	83	1545	0	0	26	0	0	1	0	1	0	0	0	0	0	0	0	0	0	0	0	0	0	0	0	0	0	0
32	0	0	0	0	0	1	0	0	0	1	1	18.29112426	0	14	4	400	63.666666667	94	1.9319371728	1.2947368421	95	48	6937	0	0	27	0	0	1	1	0	0	0	0	0	0	0	0	0	0	0	0	0	0	0	0	0	0	0
80	1	1	1	0	0	0	0	0	0	1	0	31.8359375	0	8.4	2.9	450	72.666666667	91	1.376146789	0.7352941176	136	41	2715	0	0	21	1	0	1	0	1	0	0	0	0	0	0	0	0	0	0	0	0	0	0	0	0	0	0
72	0	0	0	0	0	0	1	0	0	1	0	35.252763235	0	8.6		450	82.333333333	97	1.2874493927	0.8091603053	131	58	-1849	0	0	17	0	0	1	0	1	0	0	0	0	1	0	0	0	0	0	0	1	0	0	0	0	0	0
69	0	0	1	0	0	0	0	0	0	0	0	42.482925203	0	7.7		450	68.666666667	95	1.0922330097	0.5208333333	144	31	1700	0	0	18	0	1	0	0	1	0	0	0	0	0	0	0	0	0	0	1	1	0	0	0	0	1	0
87	0	0	0	0	0	0	1	0	0	0	0	24.375	1	11.6	1.9	400	80.333333333	90	1.2199170124	0.8099173554	121	60	107	0	0	17	0	0	0	0	1	0	0	0	0	0	0	0	0	0	0	1	0	0	0	0	0	0	0
62	0	0	0	0	0	1	0	0	0	1	1	25.928949358	0	8.9		400	80	97	1.55	1.4090909091	88	76	831	0	0	21	1	0	1	0	1	0	0	0	0	0	0	0	0	0	0	1	0	0	0	0	0	0	0
69	0	0	0	0	1	0	0	0	0	0	1	25.126559129	0	6	8.4	400	43.333333333	99	2.9076923077	2.4230769231	52	39	5003	1	0	31	0	0	0	0	1	0	0	1	0	0	0	0	0	0	0	0	0	0	0	0	1	1	0
81	0	0	0	0	0	0	0	0	0	0	0	33.948231162	0	13.2		600	110	100	0.6636363636	0.4679487179	156	87	475	0	0	13	1	1	0	1	0	0	0	0	0	0	0	0	0	0	0	0	0	0	0	0	0	1	0
68	1	1	1	0	0	1	0	0	0	1	0	38.200183655	1	9.9		450	59	91	1.6440677966	1.0898876404	89	44	-1175	0	0	19	0	0	1	1	0	0	0	0	0	0	0	0	0	0	0	0	0	0	0	0	0	0	0
55	0	0	0	0	0	0	0	0	0	0	0	27.73494583	0	9	1.3	500	91.333333333	100	1.598540146	1.2586206897	116	79		0	0	17	1	0	1	0	1	0	0	0	0	0	0	0	0	0	0	0	0	0	0	0	1	1	0
79	0	0	1	0	0	0	1	0	0	1	1	28.888888889	0	13.3	4.5	350	86.333333333	96	1.3783783784	0.8686131387	137	61	-63	0	0	19	1	1	0	1	0	0	0	0	0	0	0	0	0	0	0	0	0	0	0	0	0	1	0
83	1	0	0	0	0	1	1	0	0	1	0	35.679012346	0	7.8	8.1	400	53.333333333	91	2.025	1.3170731707	82	39	4945	0	0	38	0	0	1	1	0	0	0	1	0	0	0	0	0	0	0	0	0	1	1	0	0	1	1
80	1	1	1	0	0	0	0	0	0	1	0	27.519628265	0	8.4	1.8	450	72.666666667	91	1.376146789	0.7352941176	136	41	2800	0	0	21	1	0	1	0	1	0	0	0	0	0	0	0	0	0	0	0	0	0	0	0	1	0	0
56	0	0	0	0	0	0	0	0	0	0	0	25.074390002	1	8.9	0.8	400	99.333333333	100	0.9765100671	0.7132352941	136	81	-544	0	0	11	1	0	1	0	1	0	0	0	0	0	0	0	0	0	0	0	0	0	0	0	0	1	0
84	0	0	0	0	0	0	1	0	0	0	0	21.066743273	1	11.4		500	77	88	1.2987012987	0.9174311927	109	61	3692	0	0	25	0	0	1	0	1	0	0	0	0	0	0	0	0	0	1	0	0	0	0	0	1	0	0
62	0	0	0	0	1	0	0	0	0	0	0	25.306304299	1	10.8		450	101	100	0.6831683168	0.5267175573	131	86	362	0	0	11	0	0	1	1	0	0	0	0	0	0	0	0	0	0	0	0	0	0	0	0	0	1	0
19	0	0	0	0	0	0	0	0	0	0	0	24.54029205	1	16.8	1.3	550	82	97	1.4268292683	0.9590163934	122	62	-950	0	0	8	0	0	1	1	0	0	0	0	0	0	0	0	0	0	0	0	0	0	0	0	0	1	0
65	0	1	0	0	0	1	0	0	0	0	0	35.392128699	0	15.9		300	109.33333333	94	1.0884146341	0.74375	160	84	-772	0	0	25	1	0	1	0	1	0	0	0	0	0	0	0	0	0	0	0	0	0	0	0	0	1	0
26	0	0	0	0	0	0	0	0	0	0	0	26.838647653	1	10.7	4.7	450	60.333333333	100	1.6906077348	1.0303030303	99	41	4425	1	0	3	0	0	1	1	0	0	0	0	0	0	0	0	0	0	0	0	0	0	0	0	1	1	0
74	1	0	0	0	0	1	0	0	0	0	0	30.470914127	1	9.2	2.9	400	113.33333333	82	1.3058823529	1.1384615385	130	105	-2250	0	0	24	1	0	1	0	1	0	0	1	0	0	0	0	0	0	0	0	0	0	0	0	0	0	0
56	0	0	1	0	0	0	1	0	0	1	0	38.062283737	0	12.5	2.9	450	44.666666667	100	1.8582089552	1.1857142857	70	32	2531	0	0	9	1	0	1	1	0	0	0	1	0	0	0	0	0	0	0	0	0	0	0	0	1	1	0
74	1	1	0	0	0	0	1	0	0	1	0	36.326905418	0	7.7	1.4	450	62.333333333	96	1.7326203209	0.972972973	111	38	1866	0	0	18	1	1	1	0	1	0	0	0	0	0	0	0	0	0	0	0	0	0	0	0	0	1	0
72	1	1	0	0	0	1	1	0	0	0	0		0	15.2	2.2	450	67.666666667	87	1.0344827586	0.7216494845	97	53	-1385	0	0	20	1	0	1	1	0	0	0	0	0	0	0	0	0	0	0	0	0	0	0	0	0	0	0
70	0	1	0	0	0	1	1	0	0	1	0	24.940971386	0	11	2.6	550	130.33333333	85	1.1739130435	0.827027027	185	103	2330	0	0	19	1	1	1	0	1	0	0	0	0	0	0	0	0	0	0	0	0	0	0	0	0	0	0
79	1	0	1	0	0	0	0	0	0	1	0	29.286669162	0	8.6	2.2	350	77.666666667	100	1.5193133047	1.145631068	103	65	1840	0	1	15	1	1	1	1	0	0	0	0	0	0	0	0	0	0	0	0	0	0	0	0	0	0	0
53	0	0	0	0	0	0	1	0	0	1	0	21.644120708	1	7.3	7.2	400	68.666666667	92	1.6310679612	1.12	100	53	1345	0	0	17	1	0	1	1	0	0	0	1	0	0	0	0	0	0	0	0	0	0	1	0	1	0	0
86	1	0	1	0	0	1	0	0	0	1	0	32.653061224	1	10.8	2.1	400	115	93	1.1304347826	0.7692307692	169	88	-1250	0	0	19	1	0	1	1	0	0	0	0	0	0	0	0	0	0	0	0	0	0	0	0	0	0	0
35	0	0	0	0	0	0	1	0	0	0	0	19.43618172	1	11.5		400	57	92	1.4210526316	0.7714285714	105	33	-250	0	0	13	1	0	1	0	1	0	0	0	0	0	0	0	0	0	0	0	0	0	0	0	0	1	0
45	1	0	0	0	0	1	0	0	0	0	0	34.626038781	1	14.9	6.4	600	68.333333333	94	1.287804878	1.0602409639	83	61	-1007	0	0		0	0	1	0	1	0	0	0	0	0	0	0	0	0	0	0	0	0	0	0	0	1	0
58	0	0	0	0	0	0	0	0	0	0	0	30.859375	1	11		450	92.333333333	90	1.0505415162	0.6978417266	139	69	1222	0	0	9	0	0	1	0	1	0	0	0	0	0	0	0	0	0	0	0	0	0	0	0	0	0	0
75	1	0	1	0	0	1	0	0	0	1	0	23.41259575	0	9.7		400	64	97	1.296875	0.8645833333	96	48	-1557	0	0	20	1	0	0	1	0	0	0	0	0	1	0	0	0	0	0	0	1	0	0	0	0	0	0
74	1	0	0	0	1	0	1	0	0	0	0	30.297783934	1	9.2	2.9	400	113.33333333	82	1.3058823529	1.1384615385	130	105	-802	0	0	24	1	0	1	0	1	0	0	1	0	0	0	0	0	0	0	0	0	0	0	0	0	0	0
74	1	0	0	0	0	1	1	0	0	0	0	30.271432411	1	9.2	2.9	400	113.33333333	82	1.2617647059	1.1	130	105	-3051	0	0	24	1	0	1	1	0	0	0	1	0	0	0	0	0	0	0	0	0	0	0	0	0	0	0
67	0	0	0	0	0	0	0	0	0	0	0	16.345270891	1	7.2	0.8	500	83.666666667	96	1.1354581673	0.7251908397	131	60	909	1	0	19	1	0	1	0	1	0	0	0	0	0	0	0	0	0	0	0	0	0	0	0	1	0	0
80	1	0	0	0	0	0	1	0	0	1	0	19.229024943	0	10.3	2.3	420	38.666666667	100	1.5	1.2083333333	48	34	58	1	1	24	1	0	0	0	1	0	0	1	0	0	0	0	0	0	0	0	0	0	0	0	0	0	0
45	0	0	0	0	0	0	0	0	0	1	0	15.325718001	0	8.1	1.9	450	102.33333333	94	1.2899022801	1.0909090909	121	93	-330	0	0	15	1	1	1	0	0	1	0	0	0	0	0	0	0	0	0	0	0	0	0	0	0	0	0
89	0	1	0	0	0	1	0	0	0	1	0	30.823705165	0	9.5	2.2	450	124	79	0.9677419355	0.8108108108	148	112	207	0	0	29	1	0	1	0	1	0	0	0	0	0	0	0	0	0	0	0	0	0	0	0	0	0	0
80	0	1	1	0	0	0	1	0	0	1	0	21.676879521	0	7	2.7	400	50.333333333	90	2.4834437086	1.1467889908	109	21	2440	1	1	28	0	0	1	0	1	0	0	0	0	0	0	0	0	0	0	0	0	0	0	0	1	1	0
54	0	0	0	0	0	0	1	0	0	1	0	60.722243248	0	9.8	1.3	430	50	94	2.72	1.7894736842	76	37	-2114.5	0	0	20	1	1	0	0	1	0	0	0	0	0	0	0	0	0	0	0	0	0	0	0	0	0	0
78	0	1	0	0	0	0	1	0	0	1	0	26.152433425	0	8.6	3.3	400	73.333333333	96	1.7863636364	1.1909090909	110	55	-1495	0	1	24	1	1	0	1	0	0	0	0	0	0	0	0	0	0	0	0	0	0	0	0	0	1	0
51	0	0	1	0	0	0	1	1	0	1	0	28.08988764	1	8.9	1	600	96	95	1.28125	0.9318181818	132	78	2773	0	1	15	1	1	1	0	1	0	0	0	0	0	0	0	0	0	0	0	0	0	0	0	0	0	0
87	0	0	0	0	0	0	0	0	0	1	0	29.890411777	1	12.7	1.4	500	58	87	1.4137931034	1	82	46	1822	0	0	7	1	0	1	0	1	0	0	0	0	1	0	0	0	0	0	0	1	0	0	0	0	1	0
78	0	0	0	1	0	1	0	1	0	1	0	16.262755102	0	10.3	1.3	400	110.66666667	99	0.8674698795	0.64	150	91	531	0	0	15	0	0	1	1	0	0	0	0	0	0	0	0	0	0	0	0	0	0	0	0	0	1	0
54	0	0	0	0	0	1	0	0	0	1	0	25.986129766	1	7.6	1.5	500	122.66666667	100	0.9864130435	0.8768115942	138	115	388	0	0	11	0	0	0	0	1	0	0	1	0	0	0	0	0	0	0	0	0	0	0	0	1	0	1
59	0	0	0	0	0	0	1	0	0	1	0	25.112723581	0	8.4	3.3	500	83	98	1.5301204819	1.1043478261	115	67	3436	0	0	26	1	0	1	0	1	0	0	0	0	0	0	0	0	0	0	1	0	0	0	0	0	1	0
63	1	1	1	0	0	1	0	0	0	1	0	36.381585318	1	12.9	1.4	550	113.33333333	93	1.2441176471	1.0071428571	140	100	-1550	0	0	7	1	0	0	0	1	0	0	0	0	1	0	0	0	1	0	0	0	0	0	1	0	0	0
54	0	0	0	0	0	0	0	0	0	1	0	25.882352941	1	9.3	1.4	500	73.333333333	98	1.6636363636	1.1730769231	104	58	-1750	0	0	26	1	0	0	0	1	0	0	0	0	0	0	0	1	0	0	0	0	0	0	1	0	1	0
35	0	0	0	0	0	0	0	0	0	1	0	33.641975309	1	13.9	0.8	550	128.66666667	97	0.9948186528	0.8311688312	154	116	-2295	0	0	9	0	1	1	0	1	0	0	0	0	0	0	0	0	0	0	0	0	0	0	0	0	1	0
61	0	0	0	1	0	0	0	1	0	1	0	21.445786414	0	9.5	7.1	450	47.666666667	91	1.6153846154	1	77	33	750	0	0	30	0	0	1	0	1	0	0	1	0	0	0	0	1	0	0	0	0	0	1	0	0	1	1
81	1	1	0	0	0	1	1	0	0	1	0	23.739452526	0	10.8	1.4	500	56.666666667	99	1.4470588235	1.1081081081	74	48	-1495	0	0	34	0	0	0	0	1	0	0	0	0	0	0	0	0	0	0	0	0	0	0	1	0	1	0
51	0	0	0	0	1	0	1	0	0	1	1	27.113143717	0	8.1	12.6	500	54.666666667	96	1.8841463415	1.4305555556	72	46	3900	0	1	46	0	0	0	0	1	0	0	1	0	0	0	0	0	0	0	0	0	0	0	1	0	1	0
55	0	0	0	0	1	0	0	0	0	0	1	32.906233121	0	7.1	4.2	500	100.33333333	99	1.3754152824	1.2432432432	111	95	1000	1	0	28	0	0	1	0	1	0	0	1	0	0	0	0	0	0	0	0	0	0	0	1	0	1	0
67	0	0	0	0	1	1	0	0	0	1	1	19.01071205	0	11.5	2.4		67.333333333	87	2.0643564356	1.8289473684	76	63	5815	0	0	17	0	0	0	0	1	0	0	1	0	0	0	0	0	0	0	0	0	0	0	1	0	0	0
51	0	0	0	0	1	0	0	0	0	0	0	36.739235062	0	7.2	1.8	500	72.666666667	94	1.0596330275	0.712962963	108	55		1	0	13	1	1	0	1	0	0	0	0	0	0	0	0	0	0	0	0	0	0	0	1	0	1	0
62	0	0	0	0	0	1	0	0	0	0	0	38.718444784	1	9.8	1.3	500	111.66666667	91	0.8417910448	0.4973544974	189	73	-900	0	0	20	0	0	0	1	0	0	0	0	0	1	0	0	0	0	0	0	0	0	0	0	0	0	0
83	0	0	0	0	0	0	0	0	0	1	1	33.274622762	0	11.8	1.8	400	122.33333333	100	1.1525885559	0.9724137931	145	111	6995	0	0	20	1	1	0	0	1	0	0	1	0	0	0	0	0	0	0	0	0	0	1	1	1	0	0
72	0	0	0	1	0	1	0	1	0	0	1	29.6875	1	9.2	1.1	400	73.333333333	100	1.2545454545	0.7796610169	118	51	1542	0	0	25	1	0	1	0	1	0	0	0	0	0	0	0	0	0	0	0	1	0	0	0	0	1	0
83	0	0	1	0	0	0	1	0	0	0	0	14.55610514	0	10	0.7	400	76.333333333		1.231441048	0.8173913043	115	57	0	0	0	32	0	0	0	0	1	0	0	0	0	1	0	0	0	0	0	0	0	0	0	1	0	1	0
79	0	0	1	0	0	0	0	0	0	1	0	28.287556575	0	9.4	1.1	400	98.333333333	68	1.3627118644	0.8874172185	151	72	-1688	0	0	24	0	0	0	0	1	0	0	0	0	1	0	0	0	0	0	0	0	0	0	1	0	0	0
62	1	1	0	0	0	0	1	0	0	1	1	27.167871903	0	7.2	12	450	116.66666667	96	1.1485714286	0.7701149425	174	88	655	1	0	22	0	0	0	0	1	0	0	0	0	1	0	0	0	0	0	0	1	0	0	0	0	1	1
55	0	0	0	0	0	1	1	0	0	1	1	20.613775155	1	10.5	2.6	450	53.666666667	87	1.4534161491	1.0985915493	71	45	6681	0	0	28	0	0	0	0	1	0	0	1	0	0	0	0	1	0	0	0	0	0	0	1	0	1	0
59	0	0	1	0	0	0	0	0	0	0	0	39.990045555	0	14.5	0.9	550	106	88	0.9528301887	0.6917808219	146	86	594	0	0	22	0	0	0	0	1	0	0	0	0	0	0	0	0	0	0	0	0	0	0	1	0	0	0
88	1	1	0	0	0	0	0	0	0	1	1	48.359375	0	11.6	1.1	500	54.666666667	93	1.006097561	0.585106383	94	35	5058	0	0	28	0	0	0	0	1	0	0	1	0	1	0	0	0	0	0	0	0	0	1	1	0	1	0
52	0	0	1	1	0	0	0	1	0	1	1	23.784328546	0	8.6	10.3	450	68.333333333	93	1.712195122	1.1142857143	105	50	1775	0	0	31	1	0	0	0	1	0	0	1	0	1	0	0	0	0	0	0	0	0	0	1	0	1	0
75	0	0	1	0	0	0	1	0	0	1	1	22.583728196	1	12.8	1.5	500	119.33333333	95	1.0391061453	0.9538461538	130	114	7507	0	0	23	0	0	0	0	1	0	0	0	0	0	0	0	0	0	0	0	0	0	0	1	1	0	0
79	0	0	1	0	0	0	0	0	0	1	1	24.1478352	0	9.6	1.1	550	86.333333333	93	1.2972972973	0.9911504425	113	73	1578	0	0	27	1	0	0	0	1	0	0	0	0	0	0	0	0	0	0	0	0	0	0	1	0	0	0
81	0	0	0	1	0	1	1	1	0	1	1	42.924513904	0	10.8	1.9	450	62.333333333	94	1.6524064171	1	103	42	2179	0	0	31	0	0	1	0	1	0	0	1	0	0	0	0	1	0	0	1	0	0	1	0	0	1	0
72	0	0	0	0	0	1	0	0	0	0	0	27.302230485	1	13.1	1.1	600	83	99	0.843373494	0.5426356589	129	60	-1868	0	0	19	1	1	1	0	1	0	0	1	0	0	0	0	0	0	0	0	0	0	0	0	0	1	0
69	0	0	0	0	0	1	0	0	0	0	0	26.680670988	1	10	1.2	500	101.66666667	96	0.8754098361	0.4564102564	195	55	-2110	0	0	34	0	0	0	0	1	0	0	0	0	0	0	1	0	1	1	0	1	0	0	1	0	1	0
49	0	0	0	0	1	0	0	0	0	0	0	23.917925395	1	9.4	2.7	550	113.66666667	96	0.9589442815	0.7414965986	147	97		0	1	23	1	0	0	0	1	0	0	0	0	0	0	0	0	0	0	0	0	0	0	1	0	1	0
70	0	0	0	0	0	1	1	0	0	1	0	35.1334036	0	13.4	1.3	450	93	96	0.9892473118	0.6715328467	137	71	2552	0	0	27	0	0	0	0	1	0	0	0	0	0	0	0	0	0	0	0	0	0	0	0	0	1	0
61	1	1	0	1	0	1	0	1	0	1	1	31.716249181	0	9	1.6	450	55.333333333	95	1.4819277108	1.0512820513	78	44	1634	0	0	35	1	0	0	0	1	0	0	1	0	0	0	0	0	0	0	0	0	0	1	1	0	1	0
71	0	1	0	0	0	1	1	0	0	1	1	26.634372795	0	9.6	7.4	500	61	94	1.2295081967	0.7894736842	95	44	3545	0	0	40	1	0	0	0	1	0	0	0	0	0	0	0	0	0	0	0	1	0	0	1	0	1	0
50	0	0	0	0	1	0	1	0	0	1	1	23.592511444	1	8.7	8.7	550	75	93	1.4	1.0606060606	99	63	1095	1	1	29	1	0	0	0	1	0	0	1	0	1	0	0	0	0	0	0	0	0	1	1	0	0	0
78	1	1	1	1	0	0	0	1	0	0	0	32.46402875	0	10.9	1	450	52	98	2.3461538462	1.2448979592	98	29	0	0	0	30	0	0	0	0	1	0	0	0	0	0	0	0	1	0	0	0	0	0	0	1	0	0	0
51	0	0	0	0	1	1	1	0	0	1	1	27.340332458	0	8.3	4.4	450	76	95	1.4342105263	1.1354166667	96	66	2338	0	0	28	1	0	0	0	1	0	0	1	0	0	0	0	0	0	0	0	0	0	0	1	1	0	0
54	0	0	1	0	0	0	1	0	0	1	1	14.151831081	0	7.03	0.6	400	92.666666667	95	1.4892086331	1.0615384615	130	74	1900	0	0	23	1	0	1	0	1	0	0	0	0	0	0	0	0	0	0	0	0	0	0	0	0	0	0
68	0	0	1	0	0	0	1	0	0	1	1	29.287255586	0	12.9	4	500	45		3.2888888889	1.9733333333	75	30	5973	0	0	43	1	0	1	0	1	0	0	1	0	1	0	0	0	0	0	0	0	0	0	0	1	0	0
93	0	0	0	0	0	0	0	0	0	1	0	27.478559129	0	17.9	2.7	450	86.333333333	94	1.3204633205	0.9579831933	119	70	1158	0	0	34	0	0	0	0	1	0	0	0	0	1	0	0	0	0	0	1	0	0	0	1	0	1	0
64	0	0	1	0	0	0	1	0	0	0	0	18.835981718	1	13.6	1.8	400	171.33333333	100	0.513618677	0.4782608696	184	165	6513	0	0	22	0	0	0	0	1	0	0	0	0	0	0	0	0	0	0	0	0	0	0	0	0	1	0
77	0	0	0	0	0	0	0	0	0	0	0	36.688558768	0	13.6	4.5	500	116.66666667	92	1.1057142857	0.7413793103	174	88	-350	0	1	31	1	0	0	0	1	0	0	0	0	1	0	0	0	0	0	0	1	0	0	1	0	0	0
89	1	1	0	0	0	1	0	0	0	1	1	29.165738805	0	11.6	2	600	67.666666667	78	1.5812807882	1.1030927835	97	53	1340	0	0	24	0	0	0	0	1	0	0	1	0	0	0	0	0	0	0	0	0	0	0	1	0	0	0
67	0	0	0	0	0	0	0	0	0	0	0	27.441475001	1	12.5	2.2	480	85.666666667	94	1.3307392996	0.9579831933	119	69	-740	0	0	26	1	0	0	0	1	0	0	0	0	1	0	0	0	0	0	0	0	0	0	1	0	0	0
68	1	1	0	1	0	0	0	1	0	0	0	20.575851515	0	11.8	6.7	500	110.66666667	99	0.7680722892	0.6439393939	132	100	321	0	0	33	1	0	1	0	1	0	0	0	0	1	0	0	0	0	0	0	0	0	0	0	0	0	0
68	0	0	1	0	0	0	0	0	0	0	0	25.767949155	0	13.1	1.5	500	70.333333333	96	1.1232227488	0.797979798	99	56	-293	0	0	27	0	0	0	0	1	0	0	0	0	0	0	0	0	1	0	0	0	0	0	1	0	1	0
84	0	0	0	1	0	0	1	0	0	1	0	16.98660824	0	12.3	2.8	450	72.333333333	94	1.2089552239	0.8526315789	93	62		0	0	34	0	0	0	0	1	0	0	0	0	1	0	0	0	0	0	1	0	0	0	1	0	0	0
59	1	0	0	0	0	1	0	0	0	0	0	35.871500314	0	11.1	2.8	550	89.333333333	94	0.8619402985	0.55	140	64		0	0	21	0	0	1	0	1	0	0	0	0	0	0	0	0	0	1	0	0	0	0	0	0	1	0
54	0	0	1	0	1	1	1	0	0	1	1	20.712481756	1	9.8	9.4	500	79	94	0.9620253165	0.6608695652	115	61	4969	0	1	40	0	0	0	0	1	0	0	1	0	0	0	0	1	0	0	0	0	0	0	1	0	0	0
62	0	0	0	0	0	0	1	0	0	1	0	20.005373344	1	13.1	1.4	550	87.666666667	93	1.174904943	0.8655462185	119	72	3725	0	0	20	0	0	1	0	1	0	0	0	0	0	0	0	0	0	0	0	0	0	0	1	0	0	0
53	1	0	0	1	0	0	0	1	0	0	0	40.579119684	0	11.7	0.7	500	65.333333333	97	1.5153061224	1.03125	96	50	1130	0	0	27	0	0	0	0	1	0	0	1	0	0	0	0	1	0	0	0	0	0	0	1	0	0	0
37	0	0	0	0	0	0	0	0	0	0	0	30.212802684	0	7.9		500	62.666666667	100	2.2180851064	1.4479166667	96	46	2292	1	1	12	1	1	0	1	0	0	0	0	0	0	0	0	0	0	0	0	0	1	0	1	1	0	0
64	0	0	0	0	0	0	0	0	0	0	0	28.822371694	1	9.7		500	80	97	1.125	0.75	120	60	1589	1	1	18	0	0	0	1	0	0	0	0	0	0	0	0	0	0	0	0	0	0	0	1	1	1	0
37	0	0	0	0	0	0	1	0	0	0	1	30.14374485	0	6	6.2	500	108	98	0.9444444444	0.6375	160	82	-1088	0	0	25	0	0	0	0	1	0	1	1	0	0	0	0	0	0	0	0	1	0	0	0	1	1	1
38	0	0	0	0	0	0	0	0	0	0	0	21.15457514	1	7.4		550	93.666666667	92	1.4199288256	0.8580645161	155	63	1670	0	0	20	1	1	1	0	1	0	0	0	0	0	0	0	0	0	0	0	0	0	0	0	0	1	0
51	0	0	0	0	0	0	0	0	0	1	0	32.80002702	1	8.6		600	84	99	1.4761904762	0.9841269841	126	63	-1308.2	0	0	19	1	0	1	0	1	0	0	0	0	0	0	0	0	0	0	1	0	0	0	0	0	0	0
19	0	0	0	0	0	0	0	0	0	1	0	27.519396439	1	11.6	0.9	450	110.33333333	98	0.8247734139	0.5947712418	153	89	-1676	0	0	7	1	1	1	1	0	0	0	1	0	0	0	0	0	0	0	0	0	0	0	0	0	1	0
71	0	0	0	0	0	0	0	0	0	0	0	26.04500063	1	8.9		500	124.33333333	94	0.9490616622	0.6448087432	183	95	2019	0	0	15	0	0	0	0	1	0	0	0	0	0	0	0	0	0	0	0	0	0	0	1	0	1	0
56	0	1	1	0	0	0	0	0	0	0	0	21.155294202	1	10.1		420	119.33333333	99	0.812849162	0.723880597	134	112		0	0	13	1	0	0	1	0	0	0	0	0	0	0	0	0	0	0	0	1	0	0	0	0	1	0
72	1	0	1	0	0	1	0	0	0	0	0	37.43509238	0	7.5		500	89.666666667	90	0.9385964912	0.6858974359	153	58	3401	0	0	13	0	0	0	0	1	0	0	0	0	0	0	0	0	0	0	1	1	0	0	1	0	0	0
37	0	0	0	0	0	0	1	1	0	0	0	22.662708672	0	7		450	65	95	1.6307692308	1.1648351648	91	52	-704	0	0	20	1	0	1	1	0	0	0	0	0	0	0	0	0	0	0	1	0	0	0	0	0	1	0
36	0	0	0	0	0	0	1	0	0	0	0	46.579881657	0	7.8		600	84.666666667	88	1.405511811	0.8623188406	138	58	-591	0	0	13	0	0	0	0	1	0	0	0	0	0	0	0	0	0	0	0	0	0	0	0	0	1	0
30	0	0	0	0	0	0	0	0	0	0	0	35.813148789	0	14.7		550	71.666666667	97	1.7720930233	1.2095238095	105	55		0	0	13	0	0	0	1	0	0	0	0	0	0	0	0	0	0	0	0	1	0	0	1	1	1	0
18	0	0	0	0	0	0	0	0	0	0	0	26.395803401	0	11.2		450	104	99	1.1442307692	0.8150684932	146	83		0	0	5	0	1	0	1	0	0	0	0	0	0	0	0	0	0	0	0	0	0	0	1	1	1	0
80	0	0	0	0	0	0	0	0	0	0	0	35.600161767	1	7.9		450	79.666666667	99	1.0543933054	0.6829268293	123	58	915	0	0	14	0	0	1	0	1	0	0	0	0	0	0	0	0	0	0	1	0	0	0	0	0	1	0
25	0	0	0	0	0	0	0	0	0	0	1	30.903381032	1	10.3		440	80.666666667	95	1.6115702479	1.1206896552	116	63	-1447	0	0	4	0	1	0	1	0	0	0	0	0	0	0	0	0	0	0	0	0	0	0	1	0	0	0
57	0	0	0	0	0	0	0	0	0	0	0	30.39904039	1	9.8		450	119.66666667	95	1.1615598886	0.932885906	149	105	1935	0	0	12	0	0	0	1	0	0	0	0	0	0	0	0	0	0	1	0	0	0	0	1	1	0	0
66	0	0	0	0	0	0	0	0	0	0	0	33.400358985	0	13.8	2.76	500	94.666666667	99	0.8767605634	0.7980769231	104	90		0	0	19	0	0	0	1	0	0	0	0	0	0	0	0	0	0	0	0	0	0	0	1	1	1	0
54	0	0	0	0	0	0	0	0	0	0	0	24.688890059	1	11.4		500	103.33333333	94	1.2774193548	1	132	89	-405	0	0	8	0	0	0	0	1	0	0	0	0	0	0	0	0	0	0	0	1	0	0	1	0	1	0
59	0	0	0	0	0	0	0	0	0	0	0	22.63554823	1	7.7		450	82.666666667	87	1.0161290323	0.7118644068	118	65	652	0	0	12	0	0	0	1	0	0	0	0	0	0	0	0	0	0	0	0	0	0	0	1	0	0	0
63	0	0	0	0	0	1	0	0	0	0	0	32.273939663	1	10.8		500	103.33333333	99	1.2483870968	0.9772727273	132	89	1263.5	0	0	13	0	0	0	1	0	0	0	0	0	0	0	0	0	0	0	0	1	0	0	1	0	0	0
59	0	0	0	0	0	0	0	0	0	0	0	22.63554823	1	9		450	121.66666667	92	0.8383561644	0.6181818182	165	100	-1062	0	0	10	0	1	1	1	0	0	0	0	0	0	0	0	0	0	0	0	1	0	0	0	0	0	0
74	0	0	1	1	0	0	1	0	0	0	1	21.868512111	0	10.3		500	78.666666667	82	1.4872881356	1.0636363636	110	63	1264	0	0	23	0	0	0	1	0	0	0	0	0	1	0	0	0	0	0	0	0	0	0	1	0	0	0
38	0	0	0	0	0	0	0	0	0	0	0	25.683886244	0	8.8		500	93.333333333	96	1.1785714286	0.9016393443	122	79	800	0	0	6	1	0	0	0	1	0	0	0	0	0	0	0	0	0	0	0	0	0	0	1	0	0	0
100	0	0	0	0	0	0	1	0	0	0	1	27.681482794	1	8.1	3.1	500	52	89	2.6153846154	1.7894736842	76	40	3480	0	0	17	0	1	0	0	1	0	0	0	0	0	0	0	0	0	0	0	0	0	0	1	0	1	0
24	0	0	0	0	0	0	0	0	0	0	0	22.559732906	0	8.4		500	90	100	0.8333333333	0.6048387097	124	73	1399	0	0	10	0	0	0	0	1	0	0	0	0	0	0	0	0	0	0	0	0	0	0	1	0	1	0
48	0	0	0	0	0	1	0	0	0	0	0	27.111296826	0	12.1	1.61	500	58.333333333	97	1.7314285714	1.3116883117	77	49		0	0	17	0	0	0	1	0	0	0	0	0	0	0	0	0	0	0	0	0	0	0	1	0	1	0
84	0	0	0	0	0	0	0	0	0	0	0	24.506099399	0	14.8	2.14	500	91.666666667	91	0.7854545455	0.6486486486	111	82		0	0	15	1	0	0	1	0	0	0	0	0	0	0	0	0	0	0	0	0	0	0	1	0	1	0
28	0	0	0	0	0	0	0	0	0	0	0	21.129006761	0	12.6	3.08	500	100.33333333	98	1.4950166113	1.2	125	88		0	0	17	0	0	0	1	0	0	0	0	0	0	0	0	0	0	0	0	0	0	0	1	0	1	0
29	0	0	0	0	0	0	0	0	0	0	0	26.535462712	0	11.5		500	128.66666667	78	1.0103626943	0.7647058824	170	108	873	0	0	13	0	0	0	1	0	0	0	0	0	0	0	0	0	0	0	0	0	0	0	0	0	1	0
78	0	0	1	0	0	1	0	0	0	1	0	40.386463996	0	10.6	6.2	450	75.666666667	63	1.3876651982	0.9130434783	115	56	-342	0	0	29	0	0	0	1	0	0	0	0	0	0	0	0	0	0	0	0	0	0	0	0	0	1	1
60	0	1	0	0	0	0	0	0	0	0	0	25.127830533	0	9		550	86.666666667	100	1.0730769231	0.6458333333	144	58	2895	0	0	5	1	1	0	0	0	1	0	0	0	0	0	0	0	0	0	0	0	1	0	1	0	1	0
35	0	0	0	0	0	0	1	0	0	0	1	36.462536725	1	7.6		500	78	92	1.3333333333	0.8524590164	122	56	205	0	0	7	1	0	1	1	0	0	0	0	0	0	0	0	0	0	0	0	0	0	0	1	0	1	0
58	0	0	0	0	0	0	0	0	0	0	0	33.145227581	1	8		500	93.333333333	96	0.8785714286	0.7068965517	116	82	789	0	0	5	0	0	1	0	1	0	0	0	0	0	0	0	0	0	0	0	0	0	0	0	0	0	0
24	0	0	0	0	0	0	0	0	0	0	0	24.399245292	1	11.4		500	113.33333333	100	1.0147058824	0.6388888889	180	80	1327	0	0	8	0	0	0	1	0	0	0	0	0	0	0	0	0	0	0	0	0	0	0	1	0	0	0
52	0	0	0	0	0	0	0	0	0	0	0	43.426642661	1	13.3		400	102	98	1.1078431373	0.9576271186	118	94		1	0	6	1	0	0	0	1	0	0	0	0	0	0	0	0	0	0	0	0	0	0	1	0	0	0
52	0	0	0	0	0	0	0	0	0	0	0	43.426642661	0	9.2		450	68.333333333	100	1.4780487805	1.0631578947	95	55	3102	1	0	13	1	1	1	0	1	0	0	0	0	0	0	0	0	0	0	0	1	0	0	0	0	1	0
68	0	0	0	0	0	0	0	0	0	0	0	23.949700677	1	9.9		500	116.66666667	81	1.0885714286	0.8037974684	158	96	875	0	0	8	1	1	0	0	1	0	0	0	0	0	0	0	0	0	0	0	1	0	0	1	0	0	0
24	0	0	0	0	0	0	0	0	0	0	0	30.32334259	1	8.06		500	104.66666667	80	1.0605095541	0.75	148	83	-833.8	0	0	11	0	0	0	1	0	0	0	0	0	0	0	0	0	0	0	1	0	0	0	1	0	1	0
78	0	0	0	0	0	1	1	0	0	0	0	22.690323158	0	7.7	0.64	450	98	89	0.8775510204	0.5058823529	170	62	301	0	0	12	0	0	0	1	0	0	0	0	0	0	0	0	0	0	1	1	0	0	0	1	0	1	0
53	0	0	0	0	0	0	0	0	0	0	0		0	11		550	90	75	0.7	0.4565217391	138	66	-1157	0	0	12	0	0	1	0	1	0	0	1	0	0	0	0	0	0	0	0	0	0	0	0	0	1	0
55	0	0	1	0	0	0	0	0	0	0	0	29.62985926	0	9.3		500	73.333333333	97	1.5545454545	1.0363636364	110	55	751	0	0	9	1	0	0	1	0	0	0	0	0	0	0	0	0	0	0	0	0	0	0	1	0	1	0
78	0	0	0	0	0	1	0	0	0	0	0	30.699939366	1	6.8		450	122.33333333	98	0.7602179837	0.6241610738	149	109	-952.4	0	0	17	0	1	0	0	1	0	0	0	0	0	0	0	0	0	1	0	1	0	0	1	0	1	0
19	0	0	0	0	0	0	0	0	0	1	0	97.566574839	1	7.5		500	109.33333333	91	0.987804878	0.6923076923	156	86	-2998	0	0	12	1	0	0	0	1	0	0	0	0	0	0	0	0	0	0	0	1	0	0	1	0	1	0
50	0	0	0	0	0	0	0	0	0	0	0	27.646994069	0	9.2		500	105.66666667	89	0.927444795	0.6242038217	157	80	-706.3	0	0	5	0	0	1	1	0	0	0	0	0	0	0	0	0	0	0	0	1	0	0	0	0	1	0
29	0	0	0	0	0	0	0	0	0	0	0	22.522494025	1	8.6		500	91.666666667	98	1.2	0.8527131783	129	73	-1143.6	0	0	4	0	0	1	1	0	0	0	0	0	0	0	0	0	0	0	0	0	0	0	0	0	0	0
80	1	1	0	1	0	0	0	0	0	0	0	19.451852774	0	9.6		400	67.666666667	96	1.7142857143	1.1958762887	97	53	-1193	0	0	19	0	1	0	1	0	0	0	0	0	0	0	0	0	0	0	0	0	0	0	1	0	1	0
83	0	0	0	0	0	1	0	0	0	0	0	31.031694716	0	12.2		500	75.666666667	92	1.2290748899	0.7099236641	131	48	942	1	1	17	0	0	1	0	1	0	0	0	0	0	0	0	0	0	0	0	1	0	0	0	0	1	0
42	0	0	0	0	0	0	0	0	0	0	0	35.673372781	1	7.8		450	106.66666667	99	1.396875	1.2213114754	122	99	-1410	1	0	6	0	0	0	0	1	0	0	0	0	0	0	0	0	0	0	0	0	0	0	1	0	1	0
45	0	0	0	0	0	0	0	0	0	0	0	44.347310917	1	8.6		420	101.33333333	97	0.8881578947	0.652173913	138	83	-2571	0	0	7	0	1	1	1	0	0	0	0	0	0	0	0	0	0	0	0	0	0	0	0	0	0	0
66	0	0	0	0	0	1	1	0	0	1	0	40.90048675	0	9.6		500	66.666666667	95	1.14	0.8444444444	90	55		0	0	37	0	0	0	1	0	0	0	0	0	0	0	0	0	0	0	0	1	0	0	1	1	1	0
29	0	0	0	0	0	0	0	0	0	1	1	22.621012984	0	8.4		450	94.333333333	100	1.2508833922	0.8137931034	145	69	-135	0	0	11	0	0	1	1	0	0	0	0	0	0	0	0	0	0	0	0	0	0	0	0	0	1	0
87	0	0	0	0	0	0	0	0	0	1	0	22.346233857	0	8.1		450	89	94	0.9887640449	0.7154471545	123	72	-1415.4	0	0	19	0	0	0	0	1	0	0	0	0	0	0	0	0	0	0	1	0	0	0	1	0	0	0
49	0	0	0	0	1	1	1	1	0	1	1	40.173549735	0	7.4		450	89.666666667	89	1.126394052	0.726618705	139	65	330	0	0	28	0	1	1	1	0	0	0	0	0	0	0	0	0	0	0	0	0	0	0	0	0	0	0
48	0	0	1	0	0	0	0	0	0	0	0	40.363660435	0	9.7		400	93.333333333		1.1785714286	0.7746478873	142	69	-741	0	0	10	0	1	1	0	0	1	0	0	0	0	0	0	0	1	0	0	0	0	0	0	0	0	0
41	0	0	0	0	0	1	1	0	0	1	1	53.339224845	0	5.5		500	76	92	1.9078947368	1.5104166667	96	66	7058	1	1	25	0	0	1	1	0	0	0	1	0	0	0	0	0	0	0	0	0	0	0	0	0	1	0
87	1	1	1	0	0	1	0	0	0	0	0	20.390625	0	8.2		420	118.66666667	98	1.1713483146	0.8475609756	164	96	388	1	0		0	0	0	1	0	0	0	0	0	1	0	0	0	0	0	0	1	0	0	0	0	1	0
75	0	0	0	0	0	0	1	0	0	1	1	22.1484375	0	9.3		450	93.333333333	87	1.7892857143	1.2846153846	130	75	-2997.9	0	0		0	0	1	1	0	0	0	0	0	0	0	0	0	0	0	0	0	0	0	0	0	0	0
76	0	0	0	0	0	0	1	0	0	1	0	39.990045555	0	14.4	3.1	500	142.33333333	92	0.5550351288	0.5163398693	153	137	1573	0	0		0	0	1	1	0	0	0	0	0	0	0	0	0	0	0	0	0	0	0	0	0	0	0
65	1	1	1	0	1	1	1	0	0	1	0	44.036753535	0	9.6	3	400	61	92	1.5901639344	1.0898876404	89	47	1764	0	0		0	0	0	1	0	0	0	0	0	0	0	0	0	0	0	0	0	0	0	0	0	1	0
44	0	0	0	0	0	0	0	0	0	1	0	29.275798197	0	7.1		400	106	97	1.0471698113	0.7115384615	156	81	-1942	0	0		0	1	1	0	1	0	0	0	0	0	0	0	0	0	0	0	0	0	0	0	0	0	0
40	0	0	1	0	0	0	0	0	1	1	0	26.256553198	0	11		280	120.66666667	100	0.9364640884	0.7533333333	150	106	-120	0	0		0	1	0	1	0	0	0	0	0	0	0	0	0	0	0	0	0	0	0	0	0	0	0
34	0	0	0	0	0	0	1	0	0	0	0	34.712747974	0	7.8		380	87.333333333	86	1.3625954198	0.9153846154	130	66	-2147	0	0		0	1	0	0	1	0	0	0	0	0	0	0	0	0	0	0	0	0	0	0	0	0	0
29	0	0	0	0	0	0	0	0	0	0	0	35.5078125	1	7.6		320	114.33333333	96	0.9795918367	0.6956521739	161	91	-968	0	1		0	1	1	1	0	0	0	0	0	0	0	0	0	0	0	0	0	0	0	0	0	1	0
29	0	0	0	0	0	0	0	0	0	0	0	35.15625	0	8.4		320	105.33333333	82	1.1012658228	0.8055555556	144	86	-2300	0	1	12	0	1	1	1	0	0	0	0	0	0	0	0	0	0	0	0	0	0	0	0	0	0	0
67	0	0	0	0	0	0	0	0	0	0	0	42.242261113	0	11.1		500	58.666666667	92	1.3295454545	0.829787234	94	41	-584	0	0		0	1	1	1	0	0	0	0	0	0	0	0	0	0	0	0	0	0	0	0	0	1	0
68	0	0	0	0	0	0	0	1	0	1	0	31.148062601	0	8.7		450	79.666666667	94	1.129707113	0.8108108108	111	64	3275	0	0		0	1	1	1	0	0	0	1	0	0	0	0	0	0	0	0	0	0	0	0	1	0	0
67	0	1	1	0	0	0	0	0	0	0	0	25.276114855	0	12.9		450	79	82	1.6455696203	1.1504424779	113	62	0	0	0		0	1	0	1	0	0	0	0	0	0	0	0	0	0	0	0	0	0	0	0	0	1	0
66	1	0	1	0	0	0	0	0	0	0	0	31.632716327	1	7.5		450	98	89	1.1326530612	0.7025316456	158	68	-667.4	0	0		0	0	0	1	0	0	0	0	0	0	0	0	0	0	0	0	0	0	0	0	0	0	0
83	0	0	0	0	0	0	0	0	0	1	0	27.365984863	0	11.4		500	84.333333333	94	1.3992094862	0.9147286822	129	62	-2620	0	0		0	1	1	1	0	0	0	0	0	0	0	0	0	0	0	0	0	0	0	0	0	0	0
46	0	0	0	0	0	0	1	0	0	1	0	25.429106074	0	7.5		380	59.666666667	100	1.7932960894	1.1263157895	95	42	4942	0	0		0	0	0	1	0	0	0	0	0	0	0	0	0	0	0	0	0	0	0	0	1	0	0
49	0	0	1	0	0	0	0	0	0	0	0	32.681656805	1	13.1		430	136.66666667	99	0.9073170732	0.7848101266	158	126	0	0	0		0	1	1	1	0	0	0	0	0	0	0	0	0	0	0	0	0	0	0	0	0	1	0
86	1	0	1	0	0	0	0	0	0	0	0	25.95383366	0	11.1		400	102.66666667	99	1.0032467532	0.7253521127	142	83	861	0	0		0	0	0	1	0	0	0	1	0	0	0	0	0	0	0	0	0	0	0	0	0	1	0
69	0	0	0	0	0	0	0	0	0	1	0	24.376493329	0	7.9		600	85.666666667	94	1.4124513619	0.9236641221	131	63	923	0	0		0	1	1	1	0	0	0	0	0	0	0	0	0	0	0	0	0	0	0	0	1	0	0
67	0	1	1	0	0	0	0	0	0	0	0	19.354386067	0	9.1		450	89.666666667	98	1.4832713755	1.1367521368	117	76	927	0	0		0	1	1	1	0	0	0	0	0	0	0	0	0	0	0	0	0	0	0	0	0	0	0
73	0	1	0	0	0	0	0	0	0	0	0	26.822874145	0	7.4		450	74.666666667	93	1.1383928571	0.787037037	108	58	0	0	0		0	1	1	0	1	0	0	0	0	0	0	0	0	0	0	0	0	0	0	0	0	1	0
42	0	0	0	0	0	0	1	0	0	1	0	51.302212413	0	5.7		350	74.333333333	94	1.331838565	1	99	62	600	0	1		0	0	1	0	1	0	0	0	0	0	0	0	0	0	0	0	0	0	0	0	0	0	0
71	1	0	0	0	0	0	1	0	0	1	0	51.202740743	1	10.9		500	71	95	1.3661971831	0.8899082569	109	52	-7353.7	0	0		0	1	1	0	1	0	0	1	0	0	0	0	0	0	0	0	0	0	0	0	0	1	0
38	0	0	0	0	0	0	1	0	0	1	0	31.128938974	0	9.1		450	133	98	0.992481203	0.8301886792	159	120	2000	0	0		0	0	1	0	1	0	0	0	0	0	0	0	0	0	0	0	0	0	0	0	1	0	0
36	0	0	0	0	0	1	1	0	0	0	0	22.444445508	0	8.1		450	109.66666667	96	1.103343465	0.7908496732	153	88	-5232	0	0		0	1	1	1	0	0	0	0	0	0	0	0	0	0	0	0	0	0	0	0	0	0	0
74	0	0	0	0	0	1	0	0	0	0	0	35.597633136	0	8		450	117	96	0.8717948718	0.6580645161	155	98	224	0	0		0	0	0	1	0	0	0	0	0	0	0	0	0	0	0	0	0	0	0	0	0	1	0
62	0	1	1	0	0	1	1	0	0	1	0	29.857344283	0	8.1		380	104.66666667	94	0.9649681529	0.6234567901	162	76	-3412	0	0		0	0	0	1	0	0	0	0	0	0	0	0	0	0	0	0	0	0	0	0	0	0	0
73	0	0	1	0	0	0	0	0	0	0	0	24.21875	0	8.8		350	121.33333333		0.9230769231	0.6588235294	170	97	-920	0	0		0	0	1	1	0	0	0	0	0	0	0	0	0	0	0	0	0	0	0	0	0	1	0
46	0	0	0	0	0	0	1	0	0	1	0	66.0546875	0	14.2		500	104.33333333	92	1.1980830671	1	125	94	3298	0	0		0	1	1	1	0	0	0	0	0	0	0	0	0	0	0	0	0	0	0	0	1	0	0
64	0	0	0	0	0	0	0	0	1	0	0	15.664071178	0	9.6		350	67.333333333	98	1.099009901	0.7551020408	98	52	-1655.5	0	0		0	1	0	0	1	0	0	0	0	0	0	0	0	0	0	0	0	0	0	0	0	1	0
65	0	0	0	0	0	0	0	0	0	0	0	23.882700827	0	6.8		450	47	100	2.2553191489	1.6307692308	65	38	-225	0	0		1	0	1	1	0	0	0	0	0	0	0	0	0	0	0	0	0	0	0	0	0	0	0
62	0	0	0	0	1	0	1	1	0	0	0	31.422223712	0	8		500	103	93	1.0582524272	0.8074074074	135	87	3226	0	0		0	1	1	1	0	0	0	0	0	0	0	0	0	0	0	0	0	0	0	0	0	1	0
52	0	1	1	0	1	1	0	0	0	1	0	31.105263322	0	10.1		350	56.333333333	100	1.5976331361	1.0588235294	85	42		0	0		0	0	1	1	0	0	0	1	0	0	0	0	0	0	0	0	0	0	0	0	0	1	0
44	0	0	0	0	0	0	0	0	0	1	0	28.551329737	0	7.4		500	49	98	2.4489795918	1.5584415584	77	35	3472	0	0		0	1	1	1	0	0	0	1	0	0	0	0	0	0	0	0	0	0	0	0	0	1	0
37	0	0	0	0	0	0	0	0	0	0	0	36.185789664	0	11.4		450	82	97	0.8780487805	0.6545454545	110	68	-2049	0	0		0	1	1	1	0	0	0	0	0	0	0	0	0	0	0	0	0	0	0	0	0	0	0
72	0	0	1	0	0	0	1	0	1	0	0	29.584775087	0	9.6		450	76.333333333	94	1.5065502183	0.9504132231	121	54	-1999.9	0	0		0	1	1	1	0	0	0	0	0	0	0	0	0	0	0	0	0	0	0	0	0	0	0
42	0	0	0	0	0	0	0	0	0	0	0	44.296875	0	12.2			117.66666667	98	0.9263456091	0.5956284153	183	85	-2640	0	0		0	1	1	1	0	0	0	0	0	0	0	0	0	0	0	0	0	0	0	0	0	0	0
69	0	0	0	0	0	0	0	0	0	0	0	26.178384489	0	10.8		400	139.66666667	97	0.5155131265	0.4705882353	153	133		0	0		0	1	1	1	0	0	0	0	0	0	0	0	0	0	0	0	0	0	0	0	0	1	0
58	0	0	0	0	0	0	1	1	0	1	0	18.18670304	0	6.6		400	86.333333333	96	1.4015444015	1.1100917431	109	75	0	0	0		0	1	1	1	0	0	0	0	0	0	0	0	0	0	0	0	0	0	0	0	0	1	0
34	0	0	0	0	0	0	0	0	0	0	0	23.332591044	0	7.8		360	85.666666667	92	1.1439688716	0.852173913	115	71		0	0		0	0	0	0	1	0	0	0	0	0	0	0	0	0	0	0	0	0	0	0	0	1	0
38	1	0	0	0	0	0	1	0	0	0	0	68.708312211	0	8.7		400	87	98	1.3563218391	1.0260869565	115	73	-100	0	0		0	0	0	0	1	0	0	0	0	0	0	0	0	0	0	0	0	0	0	0	0	1	0
67	1	1	1	1	0	1	0	1	0	1	1	44.686390533	0	9.6		450	68.666666667	97	2.0242718447	1.7375	80	63	401	0	0		0	1	1	1	0	0	0	0	0	0	0	0	0	0	0	0	0	0	0	0	0	0	0
44	0	1	0	0	1	1	0	0	0	0	0	45.598886046	0	7.4		450	64.333333333	86	2.4248704663	1.5445544554	101	46		0	0		0	1	1	1	0	0	0	0	0	0	0	0	0	0	0	0	0	0	0	0	0	0	0
31	0	0	0	0	0	0	0	0	0	0	0	22.705022505	0	7.4		320	120	100	1.3333333333	1.1594202899	138	111	275	0	0		0	1	1	1	0	0	0	0	0	0	0	0	0	0	0	0	0	0	0	0	0	0	0
27	0	0	0	0	0	0	1	0	0	0	0	27.412124561	0	11.3		500	68.333333333	98	1.9902439024	1.3203883495	103	51	1400	0	0		0	1	1	1	0	0	0	0	0	0	0	0	0	0	0	0	0	0	0	0	0	1	0
39	0	0	1	0	0	0	0	0	0	0	0	50.805657167	0	10.2		450	91.666666667	94			103	86		0	0		0	1	1	0	1	0	0	0	0	0	0	0	0	0	0	0	0	0	0	0	0	0	0
41	0	1	1	0	0	1	0	0	0	0	0	35.540308242	0	10.6		550	132	99	0.4090909091	0.3857142857	140	128	2177	0	0		0	1	0	0	1	0	0	0	0	0	0	0	0	0	0	0	0	0	0	0	0	0	0
32	0	0	0	1	0	1	0	1	0	0	0	28.398718001	1	10.1	3.5	500	146.33333333	100	0.874715262	0.5739910314	223	108		0	0	11	1	0	1	1	1	0	0	0	0	0	0	0	0	0	0	0	0	0	0	0	1	1	0
49	1	0	0	0	0	0	1	0	0	1	1	24.343196636	0	5.9	4.2	500	61.333333333	100	1.8260869565	1.4	80	52		0	0	12	0	0	1	1	0	0	0	1	0	0	0	0	0	0	0	0	0	0	0	0	0	1	0
66	0	0	0	0	1	1	1	0	0	1	1	25.9375	0	7.5	14.9	420	71	100	1.4084507042	0.9708737864	103	55	1635	0	1	27	0	0	1	1	0	0	0	0	0	1	0	0	0	0	0	0	0	0	0	0	1	1	0
46	0	0	1	0	0	0	1	0	0	1	0	25.121957013	1	13.2	1.8	450	83	93	1.3855421687	0.8646616541	133	58	1800	0	0	12	0	0	1	1	0	0	0	0	0	0	0	0	0	0	0	0	0	0	0	0	0	1	0
54	0	0	0	0	1	0	1	0	0	1	0	29.699532887	0	8.5	1.5	450	101.33333333	99	1.0164473684	0.7357142857	140	82	-3500	0	0	23	0	0	1	1	0	0	0	0	0	0	0	0	0	0	0	0	0	0	0	0	0	0	0
54	0	0	0	0	1	0	0	0	0	0	0	25.564738292	0	7.5		500	86.333333333	100	0.972972973	0.7706422018	109	75	100	1	0	13	0	0	1	0	1	0	0	0	0	0	0	0	0	0	0	0	0	0	0	0	0	0	0
49	0	0	0	0	0	0	0	0	0	0	0	15.22367409	0	7.8	0.5	400	104.66666667	95	1.2993630573	1.1525423729	118	98	-2000	0	0	12	0	0	1	1	0	0	0	0	0	0	0	0	0	0	0	0	0	0	0	0	0	0	0
60	0	0	1	0	0	1	0	0	0	1	0	25.249337205	1	9.8	1	400	100.33333333	91	1.2956810631	0.8609271523	151	75	-1800	0	0	15	0	0	1	0	1	0	0	0	0	0	0	0	0	0	0	0	0	0	0	0	0	1	0
63	0	0	0	0	0	0	1	0	0	1	1	20.782518627	0	7.3	8.7	450	72	100	1.7638888889	1.1545454545	110	53	3300	0	0	18	0	0	1	1	0	0	0	0	0	0	0	0	0	0	0	0	0	0	0	0	0	1	0
61	0	0	0	0	0	0	1	0	0	1	0	30.93553107	0	9.8	1.2	500	91	97	0.978021978	0.6899224806	129	72	-1600	0	0	6	0	0	1	1	0	0	0	0	0	0	0	0	0	0	0	0	0	0	0	0	0	0	0
69	0	0	0	0	1	1	1	0	0	0	0	39.952120721	0	12.2	2.6	450	121.66666667	96	1.0931506849	0.6683417085	199	83	900	0	0	23	0	0	1	1	0	0	0	0	0	0	0	0	0	0	0	0	0	0	0	0	0	1	0
62	1	0	0	1	0	1	0	1	0	1	1	20.073223078	0	8	0.7	450	102.66666667	93	0.7402597403	0.5588235294	136	86	320	0	0	13	0	0	1	0	1	0	0	0	0	0	0	0	0	0	0	0	0	0	0	0	0	0	0
62	0	0	0	0	0	1	1	0	0	0	0	24.058272633	0	6.7	1.2	420	88	97	0.8181818182	0.5294117647	136	64	-280	0	0	9	0	0	1	1	0	0	0	0	0	0	0	0	0	0	1	0	1	0	0	0	0	1	0
49	0	0	0	1	0	1	0	1	0	0	0	20.765306122	0	26	0.7	450	76.666666667	99	1.0565217391	0.7641509434	106	62	350	0	0	21	0	0	1	1	0	0	0	1	0	0	0	0	0	0	0	0	0	0	0	0	0	0	0
84	1	0	1	0	0	1	1	0	0	1	0	21.171875	0	10.4	0.8	300	100.66666667	100	0.8443708609	0.5743243243	148	77	400	0	0	17	0	0	1	1	0	0	0	0	0	0	0	0	0	0	0	0	0	0	0	0	0	1	0
58	1	0	0	0	0	0	1	0	0	1	1	29.053287982	1	10.4	1.4	450	85	94	1.0352941176	0.7394957983	119	68	5200	0	0	18	0	0	1	0	1	0	0	1	0	0	0	0	0	0	0	0	0	0	1	0	1	0	0
69	0	0	0	0	0	0	1	1	0	1	1		0	8.9	8.3	450	71	96	1.5915492958	1.1649484536	97	58		0	0	10	0	0	1	1	0	0	0	0	0	0	0	0	0	0	0	0	0	0	0	0	0	1	0
28	0	0	0	0	0	0	0	0	0	0	0	20.37037037	1	13.7		450	96.333333333	99	1.1937716263	0.9504132231	121	84		0	0		1	1	0	1	0	0	0	0	0	0	0	0	0	0	0	0	0	0	0	0	0	0	0
30	0	0	0	0	0	0	0	0	0	0	0	15.452835259	0	15.1		450	104	100	1.0288461538	0.8770491803	122	95		0	0	0	0	0	1	1	0	0	0	0	0	0	0	0	0	0	0	0	0	0	0	0	0	0	0
62	0	0	0	0	0	1	1	1	0	1	1	33.834466469	0	14	3.9	450	81.333333333	99	1.5245901639	0.9393939394	132	56	3000	0	0	12	0	0	1	1	1	0	0	0	0	0	0	0	0	0	0	0	0	0	0	0	0	0	0
39	0	0	0	0	1	0	1	0	0	1	0	26.175194521	0	5.3	19.2	400	90	100	1.2111111111	0.8384615385	130	70		0	0		0	0	1	0	1	0	0	0	0	0	0	0	0	0	0	0	0	0	0	0	0	1	0
53	0	0	0	0	0	0	0	0	0	0	0		0	14.3	1	400	101.66666667	100	1.062295082	0.8372093023	129	88		0	0	4	0	0	1	1	0	0	0	0	0	0	0	0	0	0	0	0	0	0	0	0	0	0	0
50	0	0	0	0	0	1	0	0	0	1	0	27.915518825	0	6	3.9	500	108.66666667	98	1.3711656442	1.0347222222	144	91		0	0	11	0	0	1	0	1	0	0	0	0	0	0	0	0	0	0	0	1	0	0	0	0	1	0
39	0	0	0	0	0	0	0	0	0	0	0	30.844415959	1	12.6	3.1	400	106	95	0.9622641509	0.75	136	91		0	0	2	0	0	1	1	0	0	0	0	0	0	0	0	0	0	0	0	0	0	0	0	0	1	0
74	0	0	0	0	0	0	1	0	0	0	0	27.990362812	1	10.6		500	89	85	1.1348314607	0.7952755906	127	70		0	0	15	0	0	1	1	0	0	0	0	0	0	0	0	0	0	0	0	0	0	0	0	0	0	0
72	1	1	0	0	0	1	1	1	0	0	0	34.715334259	0	7.1	0	400	70.333333333	100	1.2227488152	0.819047619	105	53	1000	0	0	12	1	0	1	1	0	0	0	0	0	0	0	0	0	0	0	0	1	0	0	0	0	1	0
53	0	1	0	0	0	0	0	0	0	1	1	26.729927495	1	11.5	11	550	71.666666667	94	1.1302325581	0.801980198	101	57		0	0	15	0	1	0	0	1	0	0	1	0	0	0	0	0	0	0	0	0	0	1	0	0	0	1
72	0	0	0	0	0	0	0	0	0	0	0	27.019683613	0	9.9	0.9	500	97	94	1.0515463918	0.7445255474	137	77	5645	1	0		0	0	0	0	1	0	0	0	0	0	0	0	0	0	1	0	0	0	0	0	0	1	0
61	1	1	1	0	0	1	1	0	0	0	0	32.556739057	1	10.1	1.4	450	93.333333333		0.9642857143	0.6	150	65		0	0	22	1	1	0	0	1	0	0	0	0	1	0	0	0	0	0	1	1	0	0	0	0	1	0
34	1	0	0	1	0	0	1	1	0	1	0	24.857954545	0	8	1.5	400	83.666666667	76	1.4462151394	1.0900900901	111	70	1154	0	0	33	0	0	0	0	1	0	0	0	0	0	0	0	0	0	0	0	0	0	0	1	0	1	0
[truncated: 18 more columns]
